# Supplementary material for: Identification of phosphorylated tau protein interactors in progressive supranuclear palsy (PSP) reveals networks involved in protein degradation, stress response, cytoskeletal dynamics, metabolic processes, and neurotransmission
Source: J Neurochem. 2023 Mar 21;165(4):563–86. doi: 10.1111/jnc.15796 (PMC10953353; doi:10.1111/jnc.15796)
Supplement: Supplementary file 3 — Table S1. [file JNC-165-563-s002.xlsx]

## Sheet: BAR-PSP Complete list
Gene Symbol	Accession	Description	Exp. q-value: Combined	Sum PEP Score	Coverage [%]	# Peptides	# PSMs	# Unique Peptides	# AAs	MW [kDa]	calc. pI	Score Sequest HT: Sequest HT	# Peptides (by Search Engine): Sequest HT	Biological Process	Cellular Component	Molecular Function	Pfam IDs	Entrez Gene ID	Ensembl Gene ID	Chromosome	KEGG Pathways	Reactome Pathways	WikiPathways	# Protein Pathway Groups	# Razor Peptides	Abundance Ratio: (Tau-specific) / (Negative control)	Abundance Ratio Adj. P-Value: (Tau-specific) / (Negative control)	Abundance Ratio Variability [%]: (Tau-specific) / (Negative control)	Abundances (Grouped): Negative control	Abundances (Grouped): Tau-specific	Abundances (Grouped) CV [%]: Negative control	Abundances (Grouped) CV [%]: Tau-specific	Found in Sample: [S27] F27: Sample, Negative control	Found in Sample: [S12] F12: Sample, Tau-specific	Found in Sample: [S15] F15: Sample, Tau-specific	Found in Sample: [S21] F21: Sample, Tau-specific	Found in Sample: [S26] F26: Sample, Tau-specific	# Protein Groups	Modifications
A2M	P01023	alpha-2-macroglobulin [OS=Homo sapiens]	0	7.45	2	2	3	2	1474	163.2	6.46	9.01	2	cell differentiation;cell organization and biogenesis;metabolic process;regulation of biological process;response to stimulus;transport	cytosol;extracellular;organelle lumen	enzyme regulator activity;protein binding	Pf00207, Pf01835, Pf07677, Pf07678, Pf07703, Pf10569, Pf11974, Pf13249	2	ENSG00000175899.14	12	Complement and coagulation cascades	Platelet degranulation ; Degradation of the extracellular matrix; Rho GTPase cycle; HDL assembly; Intrinsic Pathway of Fibrin Clot Formation	Complement and Coagulation Cascades	17	0	0.079	2.81173e-11	8.91	1.32836e+06	100057		140.73	High	Not Found	Peak Found	Peak Found	High	1
ABAT	P80404	4-aminobutyrate aminotransferase, mitochondrial [OS=Homo sapiens]	0	5.827	6	3	5	3	500	56.4	7.96	10.14	3	metabolic process;regulation of biological process;response to stimulus	mitochondrion;organelle lumen	catalytic activity;metal ion binding;protein binding	Pf00202, Pf13481	18	ENSG00000183044.11	16	Butanoate metabolism; Propanoate metabolism; beta-Alanine metabolism; Alanine, aspartate and glutamate metabolism; GABAergic synapse; Metabolic pathways; Valine, leucine and isoleucine degradation	Degradation of GABA	Alanine and aspartate metabolism; Valproic acid pathway	14	0	1.66	0.975957	85.44	216078	365534		57.28	Peak Found	High	Peak Found	High	Peak Found	1
ACAT1	P24752	Acetyl-CoA acetyltransferase, mitochondrial [OS=Homo sapiens]	0	3.401	4	2	7	2	427	45.2	8.85	15.62	2	cell organization and biogenesis;metabolic process;response to stimulus	membrane;mitochondrion;organelle lumen	catalytic activity;metal ion binding;protein binding	Pf00108, Pf00109, Pf02803	38	ENSG00000075239.13	11	Butanoate metabolism; Fatty acid degradation; Propanoate metabolism; Carbon metabolism; Lysine degradation; Pyruvate metabolism; Synthesis and degradation of ketone bodies; Terpenoid backbone biosynthesis; Metabolic pathways; Glyoxylate and dicarboxylate metabolism; Tryptophan metabolism; Valine, leucine and isoleucine degradation; Fatty acid metabolism	Synthesis of Ketone Bodies; Branched-chain amino acid catabolism; Utilization of Ketone Bodies	Fatty Acid Beta Oxidation; Synthesis and Degradation of Ketone Bodies; Tryptophan metabolism	23	0	2.156	0.879057	11.34	322994	1.39602e+06		45.76	Peak Found	High	High	High	High	1
ACO2	Q99798	Aconitate hydratase, mitochondrial [OS=Homo sapiens]	0	29.313	12	9	38	9	780	85.4	7.61	115.67	9	metabolic process;response to stimulus	mitochondrion;organelle lumen	catalytic activity;metal ion binding	Pf00330, Pf00694	50	ENSG00000100412.15	22	Citrate cycle (TCA cycle); Carbon metabolism; Biosynthesis of amino acids; 2-Oxocarboxylic acid metabolism; Metabolic pathways; Glyoxylate and dicarboxylate metabolism	Mitochondrial protein import; Metabolism of proteins; Citric acid cycle (TCA cycle)	Amino Acid metabolism; TCA Cycle	14	0	2.577	0.596494	77.76	1.06825e+06	3.03591e+06		56.06	High	High	High	High	High	1
ACOT13	Q9NPJ3-1	Acyl-coenzyme A thioesterase 13 [OS=Homo sapiens]	0	3.548	7	1	1	1	140	15	9.14	1.82	1	cell organization and biogenesis;metabolic process	cytoplasm;cytoskeleton;cytosol;mitochondrion;nucleus	catalytic activity	Pf03061, Pf13622	55856	ENSG00000112304.10	6		Mitochondrial Fatty Acid Beta-Oxidation		4	0	1.928	0.945532	1.15	184522	355751		60.68	Peak Found	High	Not Found	Peak Found	Peak Found	1
ACOT7	O00154	cytosolic acyl coenzyme A thioester hydrolase [OS=Homo sapiens]	0	4.41	3	1	2	1	380	41.8	8.54	6.15	1	metabolic process	cytoplasm;cytosol;mitochondrion	catalytic activity;protein binding	Pf03061	11332	ENSG00000097021.19	1	Fatty acid elongation; Biosynthesis of unsaturated fatty acids	Mitochondrial Fatty Acid Beta-Oxidation		6	0	3.375	0.282064	75.34	60581.9	204463		64.06	Peak Found	Peak Found	Not Found	Not Found	High	1
ACTB	P60709	Actin, cytoplasmic 1 [OS=Homo sapiens]	0	90.584	38	13	241	4	375	41.7	5.48	687.1	13	cell organization and biogenesis;cellular component movement;metabolic process;regulation of biological process;response to stimulus	cytoplasm;cytoskeleton;cytosol;membrane;nucleus	DNA binding;nucleotide binding;protein binding;structural molecule activity	Pf00022	60	ENSG00000075624.13	7	Arrhythmogenic right ventricular cardiomyopathy (ARVC); Tight junction; Pathogenic Escherichia coli infection; Dilated cardiomyopathy; Hippo signaling pathway; Rap1 signaling pathway; Oxytocin signaling pathway; Thyroid hormone signaling pathway; Phagosome; Apoptosis; Focal adhesion; Proteoglycans in cancer; Salmonella infection; Adherens junction; Regulation of actin cytoskeleton; Leukocyte tran…	Formation of annular gap junctions; Cell-extracellular matrix interactions; UCH proteinases; MAP2K and MAPK activation; Interaction between L1 and Ankyrins; Factors involved in megakaryocyte development and platelet production; Translocation of GLUT4 to the plasma membrane; EPH-ephrin mediated repulsion of cells; Prefoldin mediated transfer of substrate to CCT/TriC; EPHB-mediated forward signalin…	Arrhythmogenic Right Ventricular Cardiomyopathy; Pathogenic Escherichia coli infection; Common Pathways Underlying Drug Addiction; Myometrial Relaxation and Contraction Pathways; Focal Adhesion; Fas Ligand (FasL) pathway and Stress induction of Heat Shock Proteins (HSP) regulation; Regulation of Actin Cytoskeleton	102	11	1.245	0.924753	60.81	8.66454e+07	9.1732e+07		43.05	High	High	High	High	High	1
ACTG2	P63267-1	actin, gamma-enteric smooth muscle [OS=Homo sapiens]	0	49.036	24	10	149	1	376	41.9	5.48	375.11	10	regulation of biological process	cytoplasm;cytoskeleton;cytosol	nucleotide binding	Pf00022	72	ENSG00000163017.13	2	Vascular smooth muscle contraction	Smooth Muscle Contraction	Common Pathways Underlying Drug Addiction	4	0	100	6.46154e-17			497960			Not Found	Not Found	Not Found	Not Found	High	1
ACTN1	P12814-4	Isoform 4 of Alpha-actinin-1 [OS=Homo sapiens]	0	8.779	4	3	5	2	930	107.1	5.58	13.92	3	cell differentiation;cell organization and biogenesis;regulation of biological process;transport	cytoplasm;cytosol;extracellular;membrane;organelle lumen	metal ion binding;protein binding;RNA binding	Pf00307, Pf00435, Pf08726, Pf11971, Pf13499, Pf13833	87	ENSG00000072110.13	14			Arrhythmogenic Right Ventricular Cardiomyopathy; Focal Adhesion; Regulation of Actin Cytoskeleton	3	1	2.587	0.596493	108.49	62049.1	509804		51.11	Not Found	High	Peak Found	High	High	1
ACTN4	O43707	Alpha-actinin-4 [OS=Homo sapiens]	0	6.861	3	2	5	1	911	104.8	5.44	13.08	2	cell organization and biogenesis;cellular component movement;regulation of biological process;response to stimulus;transport	cytoplasm;cytoskeleton;cytosol;extracellular;nucleus;organelle lumen	DNA binding;metal ion binding;protein binding;RNA binding	Pf00307, Pf00435, Pf08726, Pf11971, Pf13499	81	ENSG00000282844.1; ENSG00000130402.11	19; CHR_HG26_PATCH	Viral carcinogenesis; Amoebiasis; Arrhythmogenic right ventricular cardiomyopathy (ARVC); Tight junction; Focal adhesion; Adherens junction; Regulation of actin cytoskeleton; Leukocyte transendothelial migration; Systemic lupus erythematosus	Platelet degranulation ; Nephrin family interactions	Arrhythmogenic Right Ventricular Cardiomyopathy; Primary Focal Segmental Glomerulosclerosis FSGS; Striated Muscle Contraction	18	0	100	6.46154e-17			372945		61.22	Not Found	High	High	High	High	1
ACTR1A	P61163	Alpha-centractin [OS=Homo sapiens]	0	2.198	2	1	8	1	376	42.6	6.64	6.85	1	regulation of biological process;transport	cytoplasm;cytoskeleton;cytosol	nucleotide binding;protein binding	Pf00022	10121	ENSG00000138107.12	10		COPI-independent Golgi-to-ER retrograde traffic; Regulation of PLK1 Activity at G2/M Transition; AURKA Activation by TPX2; Anchoring of the basal body to the plasma membrane; Recruitment of NuMA to mitotic centrosomes; Recruitment of mitotic centrosome proteins and complexes; Loss of Nlp from mitotic centrosomes; COPI-mediated anterograde transport; MHC class II antigen presentation; HSP90 chaper…		33	0	2.345	0.737212	34.04	194702	456638		55.19	High	High	High	High	High	1
ACYP2	P14621	Acylphosphatase-2 [OS=Homo sapiens]	0	3.688	13	1	2	1	99	11.1	9.5	6.12	1	metabolic process		catalytic activity;protein binding	Pf00708	98	ENSG00000170634.12	2	Pyruvate metabolism			1	0	1.711	0.975957	16.34	102769	175818		33.65	Peak Found	Peak Found	High	Peak Found	High	1
ADD1	P35611-1	Alpha-adducin [OS=Homo sapiens]	0	14.077	8	5	13	4	737	80.9	5.83	30.97	5	cell differentiation;cell organization and biogenesis;cellular homeostasis;metabolic process;regulation of biological process;response to stimulus;transport	cytoplasm;cytoskeleton;cytosol;membrane;nucleus	protein binding;RNA binding;structural molecule activity	Pf00596	118	ENSG00000087274.16	4		XBP1(S) activates chaperone genes; Caspase-mediated cleavage of cytoskeletal proteins; Miscellaneous transport and binding events		11	0	1.369	0.958333	50.81	239459	634913		32.33	High	High	High	High	High	1
ADD2	P35612-1	Beta-adducin [OS=Homo sapiens]	0	12.363	6	5	14	4	726	80.8	5.92	29.05	5	cell organization and biogenesis;cellular component movement;regulation of biological process;transport	cytoplasm;cytoskeleton;cytosol;membrane	protein binding;structural molecule activity	Pf00596	119	ENSG00000075340.22	2		Miscellaneous transport and binding events		2	1	3.851	0.153563	101.94	279888	991699		34.26	High	High	High	High	High	1
ADD3	Q9UEY8-1	Gamma-adducin [OS=Homo sapiens]	0.005	1.643	1	1	2	1	706	79.1	6.32	1.65	1	cell organization and biogenesis;transport	chromosome;cytoplasm;cytoskeleton;cytosol;membrane	protein binding;structural molecule activity	Pf00596	120	ENSG00000148700.14	10		Miscellaneous transport and binding events		2	0	2.428	0.688885	1.91	48543.4	117856		35.02	Peak Found	High	Peak Found	Peak Found	High	1
AHCY	P23526-1	Adenosylhomocysteinase [OS=Homo sapiens]	0.002	1.783	3	1	1	1	432	47.7	6.34	2.43	1	defense response;metabolic process;response to stimulus;transport	cytoplasm;cytosol;nucleus	catalytic activity;nucleotide binding;protein binding	Pf00670, Pf02254, Pf02826, Pf05221	191	ENSG00000101444.12	20	Metabolic pathways; Cysteine and methionine metabolism	Metabolism of ingested SeMet, Sec, MeSec into H2Se; Defective AHCY causes Hypermethioninemia with S-adenosylhomocysteine hydrolase deficiency (HMAHCHD); Sulfur amino acid metabolism; Methylation	Folate Metabolism; Trans-sulfuration pathway; One Carbon Metabolism; Trans-sulfuration and one carbon metabolism	18	0								Not Found	Not Found	Not Found	Not Found	High	1
AHCYL1	O43865	S-adenosylhomocysteine hydrolase-like protein 1 [OS=Homo sapiens]	0	6.879	5	3	4	3	530	58.9	6.89	9.77	3	metabolic process;regulation of biological process;response to stimulus;transport	cytoplasm;cytosol;endoplasmic reticulum;membrane	catalytic activity;nucleotide binding;protein binding;RNA binding	Pf00670, Pf01262, Pf01488, Pf02254, Pf02826, Pf05221	10768	ENSG00000168710.17	1	Metabolic pathways; Cysteine and methionine metabolism	Ion homeostasis; FCERI mediated Ca+2 mobilization; PLC beta mediated events; DAG and IP3 signaling; Signaling by GPCR; Regulation of insulin secretion; VEGFR2 mediated cell proliferation; CLEC7A (Dectin-1) induces NFAT activation; Antigen activates B Cell Receptor (BCR) leading to generation of second messengers; Role of phospholipids in phagocytosis	Trans-sulfuration and one carbon metabolism; One carbon metabolism and related pathways	33	0	0.968	0.588747	56.25	933433	387986		132.76	Peak Found	High	Peak Found	Peak Found	High	1
AHSA1	O95433	activator of 90 kDa heat shock protein ATPase homolog 1 [OS=Homo sapiens]	0	3.415	6	2	2	2	338	38.3	5.53	3.94	2	regulation of biological process;response to stimulus	cytoplasm;cytosol;endoplasmic reticulum	enzyme regulator activity;protein binding	Pf08327, Pf09229	10598	ENSG00000100591.7	14			T-Cell antigen Receptor (TCR) pathway during Staphylococcus aureus infection	1	0	1.791	0.975957	21.05	1.50495e+06	2.92252e+06		27.73	Peak Found	Peak Found	Peak Found	High	High	1
AIFM1	O95831-1	Apoptosis-inducing factor 1, mitochondrial [OS=Homo sapiens]	0	1.855	3	1	24	1	613	66.9	8.95	74.21	1	cell death;cell differentiation;cell organization and biogenesis;cellular homeostasis;metabolic process;regulation of biological process;response to stimulus	cytoplasm;cytosol;membrane;mitochondrion;nucleus	catalytic activity;DNA binding;nucleotide binding;protein binding	Pf00070, Pf07992, Pf14721, Pf14962	9131	ENSG00000156709.13	X	Apoptosis		Apoptosis Modulation and Signaling; Nanomaterial induced apoptosis; Apoptosis Modulation by HSP70	4	0	2.857	0.48086	203.9	457517	1.30715e+06		94.32	High	Peak Found	High	Peak Found	High	1	Phospho [T328]
AK1	P00568	Adenylate kinase isoenzyme 1 [OS=Homo sapiens]	0	2.114	5	1	4	1	194	21.6	8.63	8.68	1	metabolic process	cytoplasm;cytosol	catalytic activity;nucleotide binding	Pf00406, Pf06414, Pf13207, Pf13238, Pf13671	203	ENSG00000106992.17	9	Purine metabolism; Thiamine metabolism; Metabolic pathways	Interconversion of nucleotide di- and triphosphates		6	0	1.569	0.989725	44.61	189450	297325		36.77	High	Peak Found	Peak Found	High	High	1
AK2	P54819	Adenylate kinase 2, mitochondrial [OS=Homo sapiens]	0	2.904	4	1	3	1	239	26.5	7.81	7.11	1	metabolic process	membrane;mitochondrion	catalytic activity;nucleotide binding	Pf00406, Pf05191, Pf13207, Pf13671	204	ENSG00000004455.16	1	Purine metabolism; Thiamine metabolism; Metabolic pathways	Interconversion of nucleotide di- and triphosphates		6	0	1.354	0.958333	177.56	143564	194361		108.55	High	Not Found	Peak Found	Not Found	High	1
AK3	Q9UIJ7-1	GTP:AMP phosphotransferase AK3, mitochondrial [OS=Homo sapiens]	0	6.906	9	2	5	2	227	25.6	9.16	10.6	2	coagulation;metabolic process	mitochondrion;organelle lumen	catalytic activity;nucleotide binding;protein binding	Pf00406, Pf05191, Pf13207, Pf13238, Pf13671	50808	ENSG00000147853.16	9	Purine metabolism	Factors involved in megakaryocyte development and platelet production		3	0	1.284	0.932318	124.53	426608	488544		84.26	High	High	Peak Found	Peak Found	High	1
AK4; LOC100507855	P27144	Adenylate kinase 4, mitochondrial [OS=Homo sapiens]	0	1.866	4	1	1	1	223	25.3	8.4	2.32	1	metabolic process;response to stimulus	mitochondrion;organelle lumen	catalytic activity;nucleotide binding	Pf00406, Pf05191, Pf13207, Pf13238, Pf13671	205	ENSG00000162433.14	1	Purine metabolism; Thiamine metabolism; Metabolic pathways	Interconversion of nucleotide di- and triphosphates		6	0	1.277	0.927425	25.21	305982	390597		26.14	Peak Found	Peak Found	Not Found	Peak Found	High	1
AKAP12	Q02952-1	A-kinase anchor protein 12 [OS=Homo sapiens]	0.009	1.318	0	1	1	1	1782	191.4	4.41	2.01	1	regulation of biological process;response to stimulus;transport	cytoplasm;cytoskeleton;cytosol;membrane	protein binding	Pf03832	9590	ENSG00000131016.16	6			G Protein Signaling Pathways	1	0	100	6.46154e-17			158843		56.72	Not Found	Peak Found	Peak Found	Peak Found	High	1
AKR1B1	P15121	aldose reductase [OS=Homo sapiens]	0.008	1.575	3	1	1	1	316	35.8	6.98	1.86	1	metabolic process;regulation of biological process;response to stimulus	cytoplasm;cytosol;extracellular;vacuole	catalytic activity;protein binding	Pf00248	231	ENSG00000085662.13	7	Galactose metabolism; Glycerolipid metabolism; Fructose and mannose metabolism; Pentose and glucuronate interconversions; Metabolic pathways	Pregnenolone biosynthesis; Fructose biosynthesis	Polyol Pathway; Metapathway biotransformation	15	0	2.089	0.920583	18.89	31743	66295.7		91.15	Peak Found	Peak Found	Peak Found	Not Found	High	1
AKR1C2	P52895	Aldo-keto reductase family 1 member C2 [OS=Homo sapiens]	0	2.384	2	1	1	1	323	36.7	7.49	2.06	1	cell differentiation;metabolic process;regulation of biological process;response to stimulus	cytoplasm	catalytic activity	Pf00248	1646	ENSG00000151632.17	10	Chemical carcinogenesis; Steroid hormone biosynthesis	Synthesis of bile acids and bile salts via 27-hydroxycholesterol; Synthesis of bile acids and bile salts via 7alpha-hydroxycholesterol; Synthesis of bile acids and bile salts via 24-hydroxycholesterol	Benzo(a)pyrene metabolism; Metapathway biotransformation	12	0	2.161	0.875092	113.44	41361.7	89383.1		85.94	Peak Found	Not Found	Not Found	Peak Found	High	1
AKR7A2	O43488	aflatoxin B1 aldehyde reductase member 2 [OS=Homo sapiens]	0	2.521	3	1	2	1	359	39.6	7.17	5.34	1	metabolic process	cytoplasm;cytosol;Golgi	catalytic activity;protein binding	Pf00248	8574	ENSG00000053371.12	1	Metabolism of xenobiotics by cytochrome P450	Aflatoxin activation and detoxification	Aflatoxin B1 metabolism; Metapathway biotransformation	6	0	2.267	0.803702	61.29	733964	1.66367e+06		58.15	Peak Found	High	Peak Found	High	Peak Found	1
ALB	P02768-1	Serum albumin [OS=Homo sapiens]	0	50.931	25	16	124	16	609	69.3	6.28	271.55	16	cell communication;cell organization and biogenesis;metabolic process;regulation of biological process;response to stimulus;transport	cytoplasm;endoplasmic reticulum;extracellular;Golgi;nucleus;organelle lumen	antioxidant activity;catalytic activity;DNA binding;metal ion binding;protein binding	Pf00273	213	ENSG00000163631.16	4	Thyroid hormone synthesis	Post-translational protein phosphorylation; Regulation of Insulin-like Growth Factor (IGF) transport and uptake by Insulin-like Growth Factor Binding Proteins (IGFBPs); Scavenging of heme from plasma; Platelet degranulation ; Defective SLCO1B1 causes hyperbilirubinemia, Rotor type (HBLRR); HDL remodeling; Defective SLCO1B3 causes hyperbilirubinemia, Rotor type (HBLRR); Transport of organic anions…	Selenium Micronutrient Network; Vitamin B12 Metabolism; Folate Metabolism	32	0	0.353	0.00272397	65.41	3.38176e+07	9.2616e+06		61.96	High	High	High	High	High	1
ALDH2	P05091	Aldehyde dehydrogenase, mitochondrial [OS=Homo sapiens]	0	18.885	12	7	20	7	517	56.3	7.05	48.63	7	metabolic process	mitochondrion;organelle lumen	catalytic activity;nucleotide binding	Pf00171	217	ENSG00000111275.12	12	Fatty acid degradation; Ascorbate and aldarate metabolism; Lysine degradation; Histidine metabolism; beta-Alanine metabolism; Pyruvate metabolism; Glycerolipid metabolism; Glycolysis / Gluconeogenesis; Pentose and glucuronate interconversions; Metabolic pathways; Tryptophan metabolism; Arginine and proline metabolism; Valine, leucine and isoleucine degradation	Ethanol oxidation; Metabolism of serotonin	Fatty Acid Omega Oxidation; Tryptophan metabolism	24	0	1.001	0.630895	61.11	4.55017e+06	4.88046e+06		31.91	High	High	High	High	High	1
ALDH4A1	P30038	Delta-1-pyrroline-5-carboxylate dehydrogenase, mitochondrial [OS=Homo sapiens]	0	5.972	5	3	4	3	563	61.7	8.07	8.68	3	metabolic process	mitochondrion;organelle lumen	catalytic activity;protein binding	Pf00171	8659	ENSG00000159423.16	1	Alanine, aspartate and glutamate metabolism; Metabolic pathways; Arginine and proline metabolism	Glyoxylate metabolism and glycine degradation; Proline catabolism		8	0	1.846	0.958333	34.44	54363.9	159828		64.62	Peak Found	High	Peak Found	High	Peak Found	1
ALDH5A1	P51649-1	Succinate-semialdehyde dehydrogenase, mitochondrial [OS=Homo sapiens]	0	12.932	7	4	9	4	535	57.2	8.28	23.71	4	cell organization and biogenesis;metabolic process	mitochondrion;organelle lumen	catalytic activity;nucleotide binding;protein binding	Pf00171	7915	ENSG00000112294.12	6	Butanoate metabolism; Alanine, aspartate and glutamate metabolism; Metabolic pathways	Degradation of GABA		8	0	1.598	0.997434	84.77	688496	1.62827e+06		56.42	High	High	Peak Found	High	High	1
ALDH6A1	Q02252	Methylmalonate-semialdehyde dehydrogenase [acylating], mitochondrial [OS=Homo sapiens]	0	16.069	13	7	9	7	535	57.8	8.5	22.18	7	cell differentiation;metabolic process	mitochondrion;organelle lumen	catalytic activity;RNA binding	Pf00171	4329	ENSG00000119711.12	14	Propanoate metabolism; Carbon metabolism; beta-Alanine metabolism; Inositol phosphate metabolism; Metabolic pathways; Valine, leucine and isoleucine degradation	Branched-chain amino acid catabolism		9	0	1.993	0.924753	83.43	323116	1.45638e+06		33.57	Peak Found	High	High	Peak Found	High	1
ALDH7A1	P49419	Alpha-aminoadipic semialdehyde dehydrogenase [OS=Homo sapiens]	0	9.412	5	3	7	3	539	58.5	7.99	16.24	3	metabolic process	cytoplasm;cytosol;mitochondrion;nucleus;organelle lumen	catalytic activity;protein binding	Pf00171	501	ENSG00000164904.17	5	Fatty acid degradation; Lysine biosynthesis; Ascorbate and aldarate metabolism; Lysine degradation; Glycine, serine and threonine metabolism; Histidine metabolism; beta-Alanine metabolism; Pyruvate metabolism; Glycerolipid metabolism; Glycolysis / Gluconeogenesis; Biosynthesis of amino acids; Metabolic pathways; Tryptophan metabolism; Arginine and proline metabolism; Valine, leucine and isoleucin…	Lysine catabolism; Choline catabolism	Amino Acid metabolism	21	0	1.91	0.954406	28.39	304423	892297		50.22	Peak Found	High	Peak Found	High	High	1
ALDH9A1	P49189	4-trimethylaminobutyraldehyde dehydrogenase [OS=Homo sapiens]	0	8.622	7	4	8	4	494	53.8	5.87	17.38	4	metabolic process	cytoplasm;cytosol	catalytic activity	Pf00171	223		1	Fatty acid degradation; Ascorbate and aldarate metabolism; Lysine degradation; Histidine metabolism; beta-Alanine metabolism; Pyruvate metabolism; Glycerolipid metabolism; Glycolysis / Gluconeogenesis; Metabolic pathways; Tryptophan metabolism; Arginine and proline metabolism; Valine, leucine and isoleucine degradation	Carnitine synthesis	Tryptophan metabolism	17	0	4.245	0.0954862	44.3	98497.5	615816		56.23	High	High	Peak Found	High	High	1
ALDOA	P04075	fructose-bisphosphate aldolase A [OS=Homo sapiens]	0	40.834	24	9	44	9	364	39.4	8.09	137.34	9	cell organization and biogenesis;cellular homeostasis;metabolic process;regulation of biological process;transport	cytoplasm;cytoskeleton;cytosol;extracellular;membrane;nucleus;organelle lumen	catalytic activity;protein binding;RNA binding	Pf00274	226	ENSG00000149925.17	16	HIF-1 signaling pathway; Carbon metabolism; Fructose and mannose metabolism; Pentose phosphate pathway; Glycolysis / Gluconeogenesis; Biosynthesis of amino acids; Metabolic pathways	Platelet degranulation ; Gluconeogenesis; Glycolysis; Neutrophil degranulation	Glycolysis and Gluconeogenesis; Sudden Infant Death Syndrome (SIDS) Susceptibility Pathways	21	0	0.906	0.518535	57.78	1.56738e+07	1.26792e+07		70.45	High	High	High	High	High	1
ALDOC	P09972	Fructose-bisphosphate aldolase C [OS=Homo sapiens]	0	58.26	29	10	100	10	364	39.4	6.87	364.69	10	cell differentiation;metabolic process;transport	cytoskeleton;cytosol;extracellular;mitochondrion;organelle lumen	catalytic activity;protein binding	Pf00274	230	ENSG00000109107.13	17	Carbon metabolism; Fructose and mannose metabolism; Pentose phosphate pathway; Glycolysis / Gluconeogenesis; Biosynthesis of amino acids; Metabolic pathways	Gluconeogenesis; Glycolysis; Neutrophil degranulation	Glycolysis and Gluconeogenesis	15	0	0.795	0.347109	87.77	1.60188e+07	3.26748e+07		27.02	High	High	High	High	High	1
AMPH	P49418	amphiphysin [OS=Homo sapiens]	0	1.913	1	1	6	1	695	76.2	4.64	7.17	1	cell communication;cell organization and biogenesis;transport	cytoplasm;cytoskeleton;cytosol;membrane	protein binding	Pf00018, Pf03114, Pf14604	273	ENSG00000078053.16	7	Endocytosis; Fc gamma R-mediated phagocytosis	Clathrin-mediated endocytosis	Monoamine Transport	6	0	0.95	0.556465	51.52	361753	343743		47.62	High	High	High	Peak Found	High	1
ANK2	Q01484	Ankyrin-2 [OS=Homo sapiens]	0	15.825	2	5	13	5	3957	433.4	5.14	31.45	5	cell communication;cell organization and biogenesis;cellular homeostasis;regulation of biological process;response to stimulus;transport	cytoplasm;cytoskeleton;cytosol;endosome;membrane;mitochondrion;nucleus;vacuole	protein binding;structural molecule activity	Pf00023, Pf00531, Pf00791, Pf04621, Pf05109, Pf05539, Pf09726, Pf12737, Pf12796, Pf13606, Pf13637, Pf13857, Pf15279, Pf15427, Pf15440, Pf15449	287	ENSG00000145362.17	4	Proteoglycans in cancer	COPI-mediated anterograde transport; Interaction between L1 and Ankyrins		13	0	1.947	0.94173	60.67	309411	586960		73.56	High	High	Peak Found	High	High	1
ANXA11	P50995	annexin A11 [OS=Homo sapiens]	0.008	1.571	1	1	1	1	505	54.4	7.65	1.83	1	cell division;response to stimulus;transport	cytoplasm;cytoskeleton;cytosol;membrane;nucleus;vacuole	metal ion binding;protein binding;RNA binding	Pf00191	311	ENSG00000122359.17	10				0	0	100	6.46154e-17			845500		9.46	Not Found	Peak Found	Peak Found	High	Not Found	1
ANXA2P2	A6NMY6	Putative annexin A2-like protein [OS=Homo sapiens]	0	3.313	3	1	3	1	339	38.6	6.95	9.41	1	regulation of biological process	extracellular	enzyme regulator activity;metal ion binding;protein binding	Pf00191	304		9				0	0	100	6.46154e-17			122872		94.42	High	High	Peak Found	Peak Found	High	1
ANXA5	P08758	annexin A5 [OS=Homo sapiens]	0	2.781	3	1	5	1	320	35.9	5.05	11.3	1	coagulation;regulation of biological process;response to stimulus;transport	cytoplasm;cytosol;extracellular;membrane	enzyme regulator activity;metal ion binding;protein binding	Pf00191	308	ENSG00000164111.14	4		Platelet degranulation	Apoptosis-related network due to altered Notch3 in ovarian cancer; Simplified Interaction Map Between LOXL4 and Oxidative Stress Pathway; Prostaglandin Synthesis and Regulation	7	0	3.334	0.291345	85	61143	203834		74.3	High	High	High	Peak Found	High	1
ANXA6	P08133-1	annexin A6 [OS=Homo sapiens]	0	22.825	14	10	21	10	673	75.8	5.6	48.67	10	cell organization and biogenesis;cellular homeostasis;regulation of biological process;response to stimulus;transport	cytoplasm;membrane;mitochondrion	metal ion binding;nucleotide binding;protein binding;transporter activity	Pf00191	309	ENSG00000197043.13	5		Smooth Muscle Contraction	Calcium Regulation in the Cardiac Cell; Prostaglandin Synthesis and Regulation	4	0	1.141	0.845218	87.23	436399	1.46577e+06		86.3	High	High	High	Peak Found	High	1
AP2A1	O95782	AP-2 complex subunit alpha-1 [OS=Homo sapiens]	0	6.867	2	2	7	2	977	107.5	7.03	18.73	2	cell organization and biogenesis;cellular component movement;metabolic process;regulation of biological process;response to stimulus;transport	cytosol;membrane	protein binding;transporter activity	Pf01602, Pf02296, Pf02883, Pf13646	160	ENSG00000196961.12	19	Endocytosis; Huntington's disease; Endocrine and other factor-regulated calcium reabsorption; Synaptic vesicle cycle	Cargo recognition for clathrin-mediated endocytosis; Nef Mediated CD8 Down-regulation; Nef Mediated CD4 Down-regulation; Trafficking of GluR2-containing AMPA receptors; Recycling pathway of L1; LDL clearance; EPH-ephrin mediated repulsion of cells; Retrograde neurotrophin signalling; VLDLR internalisation and degradation; WNT5A-dependent internalization of FZD2, FZD5 and ROR2; MHC class II antige…	Synaptic Vesicle Pathway; EGF/EGFR Signaling Pathway	48	0	1.69	0.975957	37.07	900603	1.82189e+06		38.84	High	High	High	High	High	1
AP2B1	P63010-1	AP-2 complex subunit beta [OS=Homo sapiens]	0.002	1.785	1	1	2	1	937	104.5	5.38	3.25	1	cell organization and biogenesis;cellular component movement;metabolic process;regulation of biological process;response to stimulus;transport	cytosol;membrane	protein binding;transporter activity	Pf01602, Pf02883, Pf09066, Pf12717, Pf13646	163	ENSG00000006125.17	17	Endocytosis; Huntington's disease; Endocrine and other factor-regulated calcium reabsorption; Synaptic vesicle cycle	Cargo recognition for clathrin-mediated endocytosis; Nef Mediated CD8 Down-regulation; Nef Mediated CD4 Down-regulation; Trafficking of GluR2-containing AMPA receptors; Recycling pathway of L1; LDL clearance; EPH-ephrin mediated repulsion of cells; Retrograde neurotrophin signalling; VLDLR internalisation and degradation; WNT5A-dependent internalization of FZD2, FZD5 and ROR2; MHC class II antige…	Synaptic Vesicle Pathway; EGF/EGFR Signaling Pathway	48	0	0.935	0.556465	36.09	309409	289448		100.79	Peak Found	Peak Found	Peak Found	Peak Found	High	1
AP2M1	Q96CW1	AP-2 complex subunit mu [OS=Homo sapiens]	0	6.052	6	3	5	3	435	49.6	9.54	8.41	3	cell organization and biogenesis;cellular component movement;metabolic process;regulation of biological process;response to stimulus;transport	cytosol;membrane	protein binding;transporter activity	Pf00928	1173	ENSG00000161203.13	3	Endocytosis; Huntington's disease; Endocrine and other factor-regulated calcium reabsorption; Synaptic vesicle cycle	Cargo recognition for clathrin-mediated endocytosis; Nef mediated downregulation of CD28 cell surface expression; Formation of annular gap junctions; Nef Mediated CD8 Down-regulation; Nef Mediated CD4 Down-regulation; Recycling pathway of L1; LDL clearance; EPH-ephrin mediated repulsion of cells; Retrograde neurotrophin signalling; VLDLR internalisation and degradation; WNT5A-dependent internaliz…	Synaptic Vesicle Pathway; EGF/EGFR Signaling Pathway	47	0	0.986	0.610506	53.85	723800	1.04987e+06		53.33	Peak Found	High	Peak Found	High	High	1
AP3B2	Q13367	AP-3 complex subunit beta-2 [OS=Homo sapiens]	0	3.812	1	1	1	1	1082	119	5.59	3.35	1	cellular component movement;transport	Golgi;membrane	transporter activity	Pf01602, Pf12717, Pf13646, Pf14796	8120	ENSG00000103723.12	15	Lysosome			1	0	1.473	0.975957	18.37	41654.9	61347.4		25.27	Peak Found	Peak Found	Peak Found	Peak Found	High	1
APOE	P02649	Apolipoprotein E [OS=Homo sapiens]	0.009	1.449	3	1	1	1	317	36.1	5.73	1.74	1	cell communication;cell organization and biogenesis;cellular homeostasis;metabolic process;regulation of biological process;response to stimulus;transport	cytoplasm;endoplasmic reticulum;endosome;extracellular;Golgi;membrane;nucleus;organelle lumen	antioxidant activity;catalytic activity;enzyme regulator activity;metal ion binding;protein binding;structural molecule activity;transporter activity	Pf01442	348	ENSG00000130203.9	19	Alzheimer's disease	Post-translational protein phosphorylation; Regulation of Insulin-like Growth Factor (IGF) transport and uptake by Insulin-like Growth Factor Binding Proteins (IGFBPs); Retinoid metabolism and transport; Chylomicron remodeling; Scavenging by Class A Receptors; Transcriptional regulation by the AP-2 (TFAP2) family of transcription factors; Signaling by GPCR; HDL remodeling; Chylomicron assembly; C…	Vitamin B12 Metabolism; Alzheimers Disease; Apoptosis-related network due to altered Notch3 in ovarian cancer; ApoE and miR-146 in inflammation and atherosclerosis; Statin Pathway	33	0	100	6.46154e-17			863938		45.1	Not Found	High	Peak Found	Peak Found	Not Found	1
APOL2	Q9BQE5	apolipoprotein L2 [OS=Homo sapiens]	0	7.547	7	2	7	2	337	37.1	6.74	19.17	2	defense response;development;metabolic process;response to stimulus;transport	cytoplasm;extracellular;membrane	protein binding	Pf05461	23780		22				0	0	1.679	0.975957	28.64	251165	430526		28.21	High	High	High	High	High	1
APP	P05067-1	Amyloid-beta A4 protein [OS=Homo sapiens]	0	5.588	3	2	3	2	770	86.9	4.82	6.77	2	cell communication;cell death;cell growth;cell organization and biogenesis;cellular component movement;cellular homeostasis;defense response;metabolic process;regulation of biological process;response to stimulus;transport	cell surface;cytoplasm;cytosol;endoplasmic reticulum;endosome;extracellular;Golgi;membrane;organelle lumen;vacuole	DNA binding;enzyme regulator activity;metal ion binding;protein binding	Pf00014, Pf02177, Pf03494, Pf03938, Pf10515, Pf11740, Pf12924, Pf12925, Pf13868, Pf15463	351	ENSG00000142192.20	21	Serotonergic synapse; Alzheimer's disease	Post-translational protein phosphorylation; TRAF6 mediated NF-kB activation; G alpha (i) signalling events; TAK1 activates NFkB by phosphorylation and activation of IKKs complex; RIP-mediated NFkB activation via ZBP1; Activated TLR4 signalling; Interleukin-1 family signaling; The NLRP3 inflammasome; Deregulated CDK5 triggers multiple neurodegenerative pathways in Alzheimer's disease models; Regul…	Alzheimers Disease; Endoderm Differentiation; Apoptosis-related network due to altered Notch3 in ovarian cancer; Copper homeostasis; TGF-beta Signaling Pathway	69	0	1.264	0.924753	14.58	1687640	2.13313e+06		12.64	Peak Found	Peak Found	Peak Found	High	High	1
AQP4	P55087	Aquaporin-4 [OS=Homo sapiens]	0.009	1.498	2	1	1	1	323	34.8	7.66	2.3	1	response to stimulus;transport	cytoplasm;membrane	protein binding;transporter activity	Pf00230	361	ENSG00000171885.13	18	Bile secretion; Vasopressin-regulated water reabsorption	Passive transport by Aquaporins; Vasopressin regulates renal water homeostasis via Aquaporins	Spinal Cord Injury; Sudden Infant Death Syndrome (SIDS) Susceptibility Pathways	8	0	0.753	0.287325	115.39	216830	163302		111.99	Peak Found	Peak Found	Not Found	Peak Found	High	1
ARF3	P61204	ADP-ribosylation factor 3 [OS=Homo sapiens]	0	16.75	24	4	33	2	181	20.6	7.43	74.2	4	metabolic process;regulation of biological process;response to stimulus;transport	cytoplasm;Golgi;membrane	catalytic activity;nucleotide binding;protein binding;signal transducer activity	Pf00025, Pf00071, Pf00503, Pf01926, Pf04670, Pf08477, Pf09439	377	ENSG00000134287.9	12	Endocytosis	Synthesis of PIPs at the Golgi membrane; COPI-dependent Golgi-to-ER retrograde traffic; COPI-mediated anterograde transport		17	3	3.264	0.311919	51.36	1.23709e+06	4.1128e+06		14.09	Peak Found	High	High	High	High	1
ARF4	P18085	ADP-ribosylation factor 4 [OS=Homo sapiens]	0	10.854	12	2	20	1	180	20.5	7.14	47.97	2	cellular component movement;metabolic process;regulation of biological process;response to stimulus;transport	cytosol;Golgi;membrane	catalytic activity;nucleotide binding;protein binding;signal transducer activity	Pf00025, Pf00071, Pf00503, Pf01926, Pf04670, Pf08477, Pf09439	378	ENSG00000168374.10	3		COPI-dependent Golgi-to-ER retrograde traffic; VxPx cargo-targeting to cilium; COPI-mediated anterograde transport		15	0								Not Found	Not Found	High	Not Found	High	1
ARF5	P84085	ADP-ribosylation factor 5 [OS=Homo sapiens]	0	15.144	17	3	29	1	180	20.5	6.79	65.49	3	regulation of biological process;response to stimulus;transport	cytoplasm;Golgi;membrane	catalytic activity;nucleotide binding;protein binding;signal transducer activity	Pf00025, Pf00071, Pf00503, Pf01926, Pf04670, Pf08477, Pf09439	381	ENSG00000004059.10	7	Endocytosis	COPI-dependent Golgi-to-ER retrograde traffic; COPI-mediated anterograde transport		12	0	2.986	0.4209	49.49	235706	703760		55.39	High	Peak Found	High	High	Peak Found	1
ARHGDIA	P52565-1	rho GDP-dissociation inhibitor 1 [OS=Homo sapiens]	0	5.155	7	1	3	1	204	23.2	5.11	9.06	1	cellular component movement;regulation of biological process;response to stimulus	cytoplasm;cytoskeleton;cytosol	enzyme regulator activity;protein binding	Pf02115	396	ENSG00000141522.11	17	Neurotrophin signaling pathway; Vasopressin-regulated water reabsorption	Signalling by NGF; Axonal growth inhibition (RHOA activation); Axonal growth stimulation; Rho GTPase cycle		11	0	1.267	0.925511	83.73	68745.4	87089.9		71.98	Peak Found	Peak Found	Not Found	Peak Found	High	1
ARHGEF2	Q92974	Rho guanine nucleotide exchange factor 2 [OS=Homo sapiens]	0	5.361	3	3	6	3	986	111.5	7.27	11.88	3	cell division;cell organization and biogenesis;defense response;regulation of biological process;response to stimulus;transport	cytoplasm;cytoskeleton;cytosol;Golgi;membrane	metal ion binding;protein binding	Pf00130, Pf00169, Pf00621, Pf07649	9181	ENSG00000116584.17	1	Pathogenic Escherichia coli infection	G alpha (12/13) signalling events; NRAGE signals death through JNK; Signalling by NGF; Rho GTPase cycle	Pathogenic Escherichia coli infection	13	0	2.089	0.920583	68.85	138570	233384		73.69	Peak Found	High	High	High	High	1
ARL2	P36404	ADP-ribosylation factor-like protein 2 [OS=Homo sapiens]	0	2.427	5	1	1	1	184	20.9	6.34	1.86	1	cell organization and biogenesis;regulation of biological process;response to stimulus	cytoplasm;cytoskeleton;cytosol;Golgi;mitochondrion;nucleus;organelle lumen	catalytic activity;enzyme regulator activity;nucleotide binding;protein binding;signal transducer activity	Pf00025, Pf00071, Pf00503, Pf01926, Pf04670, Pf08477, Pf09439	402	ENSG00000213465.7	11		Post-chaperonin tubulin folding pathway; Regulation of insulin secretion		6	0								Not Found	Not Found	Not Found	Not Found	High	1
ARL8A	Q96BM9	ADP-ribosylation factor-like protein 8A [OS=Homo sapiens]	0	2.17	5	1	2	1	186	21.4	7.77	5.22	1	cell division;regulation of biological process;response to stimulus;transport	cytoplasm;endosome;membrane;vacuole	catalytic activity;nucleotide binding;protein binding;signal transducer activity	Pf00025, Pf00071, Pf00503, Pf04670, Pf08477, Pf09439	127829	ENSG00000143862.7	1		Neutrophil degranulation		3	0	100	6.46154e-17			315501		85.89	Not Found	Not Found	Peak Found	High	High	1
ARPC1A	Q92747	Actin-related protein 2/3 complex subunit 1A [OS=Homo sapiens]	0	2.17	3	1	1	1	370	41.5	8.18	2.27	1	cell organization and biogenesis;regulation of biological process;response to stimulus	cytoplasm;cytoskeleton;cytosol	protein binding	Pf00400	10552	ENSG00000241685.9	7	Endocytosis; Pathogenic Escherichia coli infection; Salmonella infection; Regulation of actin cytoskeleton; Bacterial invasion of epithelial cells; Fc gamma R-mediated phagocytosis; Shigellosis	EPHB-mediated forward signaling; Clathrin-mediated endocytosis; RHO GTPases Activate WASPs and WAVEs; Regulation of actin dynamics for phagocytic cup formation	Pathogenic Escherichia coli infection	23	0	100	6.46154e-17			170496		72.78	Not Found	Peak Found	Not Found	Not Found	High	1
ARPC4	P59998	Actin-related protein 2/3 complex subunit 4 [OS=Homo sapiens]	0	5.462	11	2	2	2	168	19.7	8.43	2.63	2	cell organization and biogenesis;regulation of biological process;response to stimulus	cytoplasm;cytoskeleton;cytosol	protein binding;structural molecule activity	Pf05856	10093	ENSG00000241553.12	3	Endocytosis; Pathogenic Escherichia coli infection; Salmonella infection; Regulation of actin cytoskeleton; Bacterial invasion of epithelial cells; Fc gamma R-mediated phagocytosis; Shigellosis	EPHB-mediated forward signaling; Clathrin-mediated endocytosis; RHO GTPases Activate WASPs and WAVEs; Regulation of actin dynamics for phagocytic cup formation	Pathogenic Escherichia coli infection	23	0	3.279	0.311104	39.85	88860.9	183437		54.06	Peak Found	Peak Found	Peak Found	Peak Found	High	1
ARPC5L	Q9BPX5	actin-related protein 2/3 complex subunit 5-like protein [OS=Homo sapiens]	0	2.818	8	1	1	1	153	16.9	6.6	2.84	1	cell organization and biogenesis;cellular component movement;regulation of biological process	cytoplasm;cytoskeleton	protein binding	Pf04699	81873	ENSG00000136950.13	9	Endocytosis; Pathogenic Escherichia coli infection; Salmonella infection; Regulation of actin cytoskeleton; Bacterial invasion of epithelial cells; Fc gamma R-mediated phagocytosis; Shigellosis		Pathogenic Escherichia coli infection	8	0	100	6.46154e-17			134211			Not Found	Not Found	Not Found	Not Found	High	1
ATIC	P31939	bifunctional purine biosynthesis protein purH [OS=Homo sapiens]	0	4.38	3	1	1	1	592	64.6	6.71	3.24	1	metabolic process;response to stimulus	cytosol;membrane;mitochondrion	catalytic activity;protein binding	Pf01808, Pf02142	471	ENSG00000138363.14	2	Antifolate resistance; Purine metabolism; One carbon pool by folate; Metabolic pathways	Purine ribonucleoside monophosphate biosynthesis	One Carbon Metabolism	9	0	2.767	0.519399	0	557433	1.54256e+06			Peak Found	Not Found	Not Found	Not Found	High	1
ATP1A1	P05023	Sodium/potassium-transporting ATPase subunit alpha-1 [OS=Homo sapiens]	0	103.794	23	19	212	7	1023	112.8	5.49	621.09	19	cell communication;cellular homeostasis;metabolic process;regulation of biological process;response to stimulus;transport	endoplasmic reticulum;endosome;Golgi;membrane	catalytic activity;metal ion binding;nucleotide binding;protein binding;transporter activity	Pf00122, Pf00689, Pf00690, Pf00702, Pf08282, Pf12710, Pf13246	476	ENSG00000163399.15	1	Bile secretion; cGMP-PKG signaling pathway; Endocrine and other factor-regulated calcium reabsorption; Protein digestion and absorption; Proximal tubule bicarbonate reclamation; Thyroid hormone signaling pathway; Insulin secretion; Adrenergic signaling in cardiomyocytes; Thyroid hormone synthesis; Pancreatic secretion; Aldosterone-regulated sodium reabsorption; Carbohydrate digestion and absorpti…	Ion homeostasis; Ion transport by P-type ATPases	Preimplantation Embryo	24	0	1.713	0.975957	62.97	4.93775e+06	6.93655e+06		48.66	High	High	High	High	High	1
ATP1A2	P50993	Sodium/potassium-transporting ATPase subunit alpha-2 [OS=Homo sapiens]	0	93.881	23	20	157	10	1020	112.2	5.66	440.13	20	cell communication;cellular homeostasis;metabolic process;regulation of biological process;response to stimulus;transport	cytoplasm;endosome;membrane	catalytic activity;metal ion binding;nucleotide binding;protein binding;transporter activity	Pf00122, Pf00689, Pf00690, Pf00702, Pf08282, Pf12710, Pf13246	477	ENSG00000018625.14	1	Bile secretion; cGMP-PKG signaling pathway; Endocrine and other factor-regulated calcium reabsorption; Protein digestion and absorption; Proximal tubule bicarbonate reclamation; Thyroid hormone signaling pathway; Insulin secretion; Adrenergic signaling in cardiomyocytes; Thyroid hormone synthesis; Pancreatic secretion; Aldosterone-regulated sodium reabsorption; Carbohydrate digestion and absorpti…	Ion homeostasis; Ion transport by P-type ATPases	Synaptic Vesicle Pathway	24	9	1.429	0.975957	78.3	1.52988e+07	2.10099e+07		49.92	High	High	High	High	High	1
ATP1A3	P13637-1	Sodium/potassium-transporting ATPase subunit alpha-3 [OS=Homo sapiens]	0	97.728	22	19	203	7	1013	111.7	5.38	579.99	19	cell communication;cellular homeostasis;regulation of biological process;response to stimulus;transport	cytoplasm;endoplasmic reticulum;Golgi;membrane;nucleus	catalytic activity;metal ion binding;nucleotide binding;protein binding;transporter activity	Pf00122, Pf00689, Pf00690, Pf00702, Pf08282, Pf12710, Pf13246	478	ENSG00000105409.16	19	Bile secretion; cGMP-PKG signaling pathway; Endocrine and other factor-regulated calcium reabsorption; Protein digestion and absorption; Proximal tubule bicarbonate reclamation; Thyroid hormone signaling pathway; Insulin secretion; Adrenergic signaling in cardiomyocytes; Thyroid hormone synthesis; Pancreatic secretion; Aldosterone-regulated sodium reabsorption; Carbohydrate digestion and absorpti…	Ion homeostasis; Ion transport by P-type ATPases	Sudden Infant Death Syndrome (SIDS) Susceptibility Pathways	24	2	1.116	0.807602	57.67	1.0207e+07	1.45761e+07		67.03	High	High	High	High	High	1
ATP1B1	P05026	Sodium/potassium-transporting ATPase subunit beta-1 [OS=Homo sapiens]	0	16.581	14	3	23	3	303	35	8.53	74.77	3	cell communication;cell organization and biogenesis;cellular component movement;cellular homeostasis;metabolic process;regulation of biological process;response to stimulus;transport	membrane	catalytic activity;enzyme regulator activity;metal ion binding;nucleotide binding;protein binding;transporter activity	Pf00287	481	ENSG00000143153.12	1	Bile secretion; cGMP-PKG signaling pathway; Endocrine and other factor-regulated calcium reabsorption; Protein digestion and absorption; Proximal tubule bicarbonate reclamation; Thyroid hormone signaling pathway; Insulin secretion; Adrenergic signaling in cardiomyocytes; Thyroid hormone synthesis; Pancreatic secretion; Aldosterone-regulated sodium reabsorption; Carbohydrate digestion and absorpti…	Ion homeostasis; Basigin interactions; Ion transport by P-type ATPases	Calcium Regulation in the Cardiac Cell	27	0	2.177	0.864619	83.53	830379	920617		103.75	High	High	High	High	High	1
ATP1B2	P14415	sodium/potassium-transporting ATPase subunit beta-2 [OS=Homo sapiens]	0	11.791	5	2	6	2	290	33.3	8.31	26.66	2	cell communication;cellular component movement;cellular homeostasis;regulation of biological process;transport	cytoplasm;membrane	catalytic activity;enzyme regulator activity;protein binding;transporter activity	Pf00287	482	ENSG00000129244.8	17	Bile secretion; cGMP-PKG signaling pathway; Endocrine and other factor-regulated calcium reabsorption; Protein digestion and absorption; Proximal tubule bicarbonate reclamation; Thyroid hormone signaling pathway; Insulin secretion; Adrenergic signaling in cardiomyocytes; Thyroid hormone synthesis; Pancreatic secretion; Aldosterone-regulated sodium reabsorption; Carbohydrate digestion and absorpti…	Ion homeostasis; Basigin interactions; Ion transport by P-type ATPases	Calcium Regulation in the Cardiac Cell	27	0	1.932	0.945532	59.74	234698	878626		76.6	Peak Found	High	High	High	High	1
ATP2A3	Q93084	Sarcoplasmic/endoplasmic reticulum calcium atpase 3 [OS=Homo sapiens]	0	4.931	1	1	3	1	1043	113.9	5.57	9.25	1	transport	endoplasmic reticulum;membrane;nucleus	catalytic activity;metal ion binding;nucleotide binding;transporter activity	Pf00122, Pf00689, Pf00690, Pf00702, Pf08282, Pf12710, Pf13246	489	ENSG00000074370.17	17	cGMP-PKG signaling pathway; Pancreatic secretion; Alzheimer's disease; Calcium signaling pathway	Ion homeostasis; Pre-NOTCH Processing in Golgi; Ion transport by P-type ATPases; Reduction of cytosolic Ca++ levels	Alzheimers Disease; Myometrial Relaxation and Contraction Pathways; Calcium Regulation in the Cardiac Cell	21	0	2.029	0.924753	39.78	167315	339539		59.48	High	Peak Found	Not Found	High	High	1
ATP2B1	P20020	Plasma membrane calcium-transporting ATPase 1 [OS=Homo sapiens]	0	23.669	6	5	27	2	1258	138.7	6.04	78.59	5	cell communication;cellular homeostasis;response to stimulus;transport	membrane;nucleus	catalytic activity;metal ion binding;nucleotide binding;protein binding;transporter activity	Pf00122, Pf00689, Pf00690, Pf00702, Pf08282, Pf12424, Pf12710, Pf13246	490		12	cGMP-PKG signaling pathway; Endocrine and other factor-regulated calcium reabsorption; Adrenergic signaling in cardiomyocytes; Pancreatic secretion; Salivary secretion; cAMP signaling pathway; Mineral absorption; Calcium signaling pathway	Ion homeostasis; Reduction of cytosolic Ca++ levels; Ion transport by P-type ATPases	Calcium Regulation in the Cardiac Cell	19	0	0.948	0.556465	75.56	2.42298e+06	3.34625e+06		43.48	High	High	Peak Found	Peak Found	High	1
ATP2B2	Q01814	Plasma membrane calcium-transporting ATPase 2 [OS=Homo sapiens]	0	23.611	6	5	24	2	1243	136.8	5.91	68.24	5	cell differentiation;cellular homeostasis;transport	cytoplasm;membrane	catalytic activity;metal ion binding;nucleotide binding;protein binding;transporter activity	Pf00122, Pf00689, Pf00690, Pf00702, Pf08282, Pf12424, Pf12710, Pf13246	491	ENSG00000157087.17	3	cGMP-PKG signaling pathway; Adrenergic signaling in cardiomyocytes; Pancreatic secretion; Salivary secretion; cAMP signaling pathway; Calcium signaling pathway	Ion homeostasis; Reduction of cytosolic Ca++ levels; Ion transport by P-type ATPases	Calcium Regulation in the Cardiac Cell	17	3	1.753	0.975957	51.72	1.0345e+06	2.80143e+06		48.01	Not Found	High	Not Found	Peak Found	Peak Found	1
ATP5A1	P25705-1	ATP synthase subunit alpha, mitochondrial [OS=Homo sapiens]	0	47.464	23	12	235	12	553	59.7	9.13	728.7	12	cell organization and biogenesis;metabolic process;regulation of biological process;transport	membrane;mitochondrion;organelle lumen	catalytic activity;nucleotide binding;protein binding;RNA binding;transporter activity	Pf00006, Pf00306, Pf02663, Pf02874, Pf05943	498	ENSG00000152234.15	18	Huntington's disease; Parkinson's disease; Alzheimer's disease; Oxidative phosphorylation; Metabolic pathways	Cristae formation; Mitochondrial protein import; Formation of ATP by chemiosmotic coupling; Metabolism of proteins	Electron Transport Chain; Oxidative phosphorylation	16	0	1.751	0.975957	65.79	2.40399e+07	3.89713e+07		43.52	High	High	High	High	High	1
ATP5B	P06576	ATP synthase subunit beta, mitochondrial [OS=Homo sapiens]	0	81.8	28	12	191	12	529	56.5	5.4	566.74	12	cell differentiation;cell organization and biogenesis;cellular homeostasis;metabolic process;regulation of biological process;transport	cell surface;membrane;mitochondrion;nucleus;organelle lumen	catalytic activity;nucleotide binding;protein binding;transporter activity	Pf00006, Pf00306, Pf02874	506	ENSG00000110955.8	12	Huntington's disease; Parkinson's disease; Alzheimer's disease; Oxidative phosphorylation; Metabolic pathways	Transcriptional activation of mitochondrial biogenesis; Cristae formation; Mitochondrial protein import; Formation of ATP by chemiosmotic coupling; Metabolism of proteins	Electron Transport Chain; Oxidative phosphorylation	17	0	1.296	0.942877	71.36	1.98228e+07	3.44451e+07		38.72	High	High	High	High	High	1
ATP5C1	P36542-1	ATP synthase subunit gamma, mitochondrial [OS=Homo sapiens]	0	3.279	3	1	3	1	298	33	9.22	7.28	1	cell organization and biogenesis;metabolic process;transport	membrane;mitochondrion;organelle lumen	catalytic activity;RNA binding;transporter activity	Pf00231	509	ENSG00000165629.19	10	Huntington's disease; Parkinson's disease; Alzheimer's disease; Oxidative phosphorylation; Metabolic pathways	Cristae formation; Formation of ATP by chemiosmotic coupling	Electron Transport Chain	13	0	0.604	0.103815	58.93	480699	290521		100.33	Peak Found	High	Peak Found	Peak Found	High	1
ATP5D	P30049	ATP synthase subunit delta, mitochondrial [OS=Homo sapiens]	0	15.18	17	3	18	3	168	17.5	5.49	49.55	3	cell organization and biogenesis;metabolic process;response to stimulus;transport	membrane;mitochondrion;organelle lumen	catalytic activity;nucleotide binding;transporter activity	Pf02823	513	ENSG00000099624.7	19	Huntington's disease; Parkinson's disease; Alzheimer's disease; Oxidative phosphorylation; Metabolic pathways	Cristae formation; Formation of ATP by chemiosmotic coupling	Electron Transport Chain; Oxidative phosphorylation	14	0	1.054	0.709702	49.1	1.33728e+06	1.16411e+06		35.73	High	High	High	High	High	1
ATP5EP2	Q5VTU8	ATP synthase subunit epsilon-like protein, mitochondrial [OS=Homo sapiens]	0	3.7	29	2	4	2	51	5.8	10.14	2.32	2	metabolic process;transport	membrane;mitochondrion	catalytic activity;transporter activity	Pf04627	432369	ENSG00000180389.6	13				0	0	1.042	0.695319	90.01	377955	406327		83.23	Peak Found	High	High	High	High	1
ATP5F1	P24539	ATP synthase F(0) complex subunit B1, mitochondrial [OS=Homo sapiens]	0.009	1.345	3	1	1	1	256	28.9	9.36	1.89	1	cell organization and biogenesis;metabolic process;transport	membrane;mitochondrion;nucleus;organelle lumen	catalytic activity;protein binding;transporter activity	Pf05405	515	ENSG00000116459.10	1	Huntington's disease; Parkinson's disease; Alzheimer's disease; Oxidative phosphorylation; Metabolic pathways	Cristae formation; Formation of ATP by chemiosmotic coupling	Electron Transport Chain; Oxidative phosphorylation	14	0	100	6.46154e-17			92316.4		35.01	Not Found	High	Peak Found	Peak Found	Not Found	1
ATP5H	O75947-1	ATP synthase subunit d, mitochondrial [OS=Homo sapiens]	0	2.538	6	1	1	1	161	18.5	5.3	2.45	1	cell organization and biogenesis;metabolic process;transport	cytosol;membrane;mitochondrion	catalytic activity;transporter activity	Pf05873	10476	ENSG00000167863.11	17	Huntington's disease; Parkinson's disease; Alzheimer's disease; Oxidative phosphorylation; Metabolic pathways	Cristae formation; Formation of ATP by chemiosmotic coupling	Electron Transport Chain; Oxidative phosphorylation	14	0	100	6.46154e-17			460265		35.02	Not Found	Not Found	Peak Found	High	Not Found	1
ATP5I	P56385	ATP synthase subunit e, mitochondrial [OS=Homo sapiens]	0	2.959	14	1	3	1	69	7.9	9.35	5.45	1	cell organization and biogenesis;metabolic process;transport	membrane;mitochondrion	catalytic activity;transporter activity	Pf05680	521	ENSG00000169020.9	4	Oxidative phosphorylation; Metabolic pathways	Cristae formation; Formation of ATP by chemiosmotic coupling	Electron Transport Chain; Oxidative phosphorylation	11	0	4.121	0.109671	25.22	162249	668663		39.11	Peak Found	High	Peak Found	High	Peak Found	1
ATP5J2	P56134	ATP synthase subunit f, mitochondrial [OS=Homo sapiens]	0	3.434	14	1	3	1	94	10.9	9.67	8.11	1	cell organization and biogenesis;metabolic process;transport	membrane;mitochondrion;nucleus	catalytic activity;transporter activity	Pf10206	9551	ENSG00000241468.7	7	Oxidative phosphorylation; Metabolic pathways	Cristae formation; Formation of ATP by chemiosmotic coupling	Electron Transport Chain; Oxidative phosphorylation	11	0	12.309	1.43585e-05	0	18737.6	230634			Peak Found	Not Found	Not Found	Not Found	High	1
ATP5L	O75964	ATP synthase subunit g, mitochondrial [OS=Homo sapiens]	0	2.051	13	1	1	1	103	11.4	9.64	2.56	1	cell organization and biogenesis;metabolic process;transport	membrane;mitochondrion	catalytic activity;transporter activity	Pf04718	10632	ENSG00000167283.7	11	Oxidative phosphorylation; Metabolic pathways	Cristae formation; Formation of ATP by chemiosmotic coupling	Electron Transport Chain; Oxidative phosphorylation	11	0	100	6.46154e-17			128492		46.14	Not Found	Not Found	Not Found	Peak Found	High	1
ATP5O	P48047	ATP synthase subunit O, mitochondrial [OS=Homo sapiens]	0	15.091	16	3	22	3	213	23.3	9.96	55.65	3	cell organization and biogenesis;metabolic process;transport	membrane;mitochondrion;nucleus	catalytic activity;protein binding;transporter activity	Pf00213	539	ENSG00000241837.6	21	Huntington's disease; Parkinson's disease; Alzheimer's disease; Oxidative phosphorylation; Metabolic pathways	Cristae formation; Formation of ATP by chemiosmotic coupling	Electron Transport Chain; Oxidative phosphorylation	14	0	1.884	0.958333	54.51	1.42166e+06	2.41214e+06		40.01	High	High	High	High	High	1
ATP6AP1	Q15904	V-type proton ATPase subunit S1 [OS=Homo sapiens]	0.007	1.61	1	1	1	1	470	52	6.14	2.06	1	cellular homeostasis;regulation of biological process;response to stimulus;transport	endoplasmic reticulum;membrane	catalytic activity;nucleotide binding;protein binding;transporter activity	Pf05827	537	ENSG00000071553.16	X	Lysosome; Hepatitis B; Tuberculosis; Phagosome; Oxidative phosphorylation; Vibrio cholerae infection; Metabolic pathways; Epithelial cell signaling in Helicobacter pylori infection; Rheumatoid arthritis	Transferrin endocytosis and recycling; Ion channel transport; Insulin receptor recycling	Oxidative phosphorylation	18	0	0.697	0.205749	128.91	266870	186021		92.79	Peak Found	High	Not Found	Peak Found	Not Found	1
ATP6V0A1	Q93050-1	Isoform 2 of V-type proton ATPase 116 kDa subunit a isoform 1 [OS=Homo sapiens]	0	5.295	2	2	2	2	831	95.7	6.65	4.96	2	cell organization and biogenesis;cellular homeostasis;metabolic process;regulation of biological process;response to stimulus;transport	cytosol;Golgi;membrane	catalytic activity;protein binding;transporter activity	Pf01496	535	ENSG00000033627.16	17				0	0	4.271	0.0929692	130.13	61669.6	134346		116.11	Peak Found	Peak Found	Peak Found	Not Found	High	1
ATP6V1A	P38606	V-type proton ATPase catalytic subunit A [OS=Homo sapiens]	0	23.047	12	6	28	6	617	68.3	5.52	65.72	6	cellular homeostasis;metabolic process;regulation of biological process;response to stimulus;transport	cytosol;membrane;mitochondrion	catalytic activity;nucleotide binding;transporter activity	Pf00006, Pf00306, Pf02874	523	ENSG00000114573.9	3	Phagosome; mTOR signaling pathway; Oxidative phosphorylation; Vibrio cholerae infection; Metabolic pathways; Epithelial cell signaling in Helicobacter pylori infection; Collecting duct acid secretion; Synaptic vesicle cycle; Rheumatoid arthritis	Transferrin endocytosis and recycling; ROS, RNS production in phagocytes; Ion channel transport; Insulin receptor recycling		20	0	1.859	0.958333	104.41	2.38899e+06	2.02659e+06		70.96	High	High	High	High	High	1
ATP6V1B2	P21281	V-type proton ATPase subunit B, brain isoform [OS=Homo sapiens]	0	14.31	8	4	21	4	511	56.5	5.81	48.54	4	cellular homeostasis;metabolic process;regulation of biological process;response to stimulus;transport	cytoplasm;cytosol;membrane	catalytic activity;nucleotide binding;protein binding;transporter activity	Pf00006, Pf00306, Pf02874	526	ENSG00000147416.10	8	Phagosome; mTOR signaling pathway; Oxidative phosphorylation; Vibrio cholerae infection; Metabolic pathways; Epithelial cell signaling in Helicobacter pylori infection; Collecting duct acid secretion; Synaptic vesicle cycle; Rheumatoid arthritis	Transferrin endocytosis and recycling; ROS, RNS production in phagocytes; Ion channel transport; Insulin receptor recycling		20	0	1.252	0.924753	45.41	5.95843e+06	1.06817e+07		50.64	High	High	High	High	High	1
ATP6V1E1	P36543	V-type proton ATPase subunit E 1 [OS=Homo sapiens]	0	15.542	23	5	16	5	226	26.1	8	38.92	5	cellular homeostasis;regulation of biological process;response to stimulus;transport	cytoplasm;cytosol;endosome;membrane;mitochondrion	catalytic activity;protein binding;transporter activity	Pf01991	529	ENSG00000131100.12	22	Phagosome; mTOR signaling pathway; Oxidative phosphorylation; Vibrio cholerae infection; Metabolic pathways; Epithelial cell signaling in Helicobacter pylori infection; Collecting duct acid secretion; Synaptic vesicle cycle; Rheumatoid arthritis	Transferrin endocytosis and recycling; ROS, RNS production in phagocytes; Ion channel transport; Insulin receptor recycling		20	0	1.94	0.943912	92.75	641856	1.45203e+06		69.27	High	High	High	High	High	1
ATP6V1F	Q16864-1	V-type proton ATPase subunit F [OS=Homo sapiens]	0	1.88	8	1	4	1	119	13.4	5.52	8.91	1	cellular homeostasis;regulation of biological process;response to stimulus;transport	cytosol;membrane	catalytic activity;protein binding;transporter activity	Pf01990	9296	ENSG00000128524.4	7	Phagosome; mTOR signaling pathway; Oxidative phosphorylation; Vibrio cholerae infection; Metabolic pathways; Epithelial cell signaling in Helicobacter pylori infection; Collecting duct acid secretion; Synaptic vesicle cycle; Rheumatoid arthritis	Transferrin endocytosis and recycling; ROS, RNS production in phagocytes; Ion channel transport; Insulin receptor recycling		20	0	1.111	0.800978	92.93	420987	467507		69.12	Peak Found	High	High	High	High	1
ATP6V1G2	O95670-1	V-type proton ATPase subunit G 2 [OS=Homo sapiens]	0	2.328	9	1	3	1	118	13.6	10.26	4.84	1	cellular homeostasis;regulation of biological process;response to stimulus;transport	cytosol	catalytic activity;transporter activity	Pf03179	534	ENSG00000206445.4; ENSG00000230900.5; ENSG00000234668.3; ENSG00000234920.3; ENSG00000213760.10; ENSG00000227587.2; ENSG00000226850.2	6; CHR_HSCHR6_MHC_QBL_CTG1; CHR_HSCHR6_MHC_MCF_CTG1; CHR_HSCHR6_MHC_DBB_CTG1; CHR_HSCHR6_MHC_SSTO_CTG1; CHR_HSCHR6_MHC_COX_CTG1; CHR_HSCHR6_MHC_MANN_CTG1	Phagosome; mTOR signaling pathway; Oxidative phosphorylation; Vibrio cholerae infection; Metabolic pathways; Epithelial cell signaling in Helicobacter pylori infection; Collecting duct acid secretion; Synaptic vesicle cycle; Rheumatoid arthritis	Transferrin endocytosis and recycling; ROS, RNS production in phagocytes; Ion channel transport; Insulin receptor recycling		20	0	100	6.46154e-17			137070		28.2	Not Found	High	High	High	Peak Found	1
ATP6V1H	Q9UI12-1	V-type proton ATPase subunit H [OS=Homo sapiens]	0	6.256	3	1	5	1	483	55.8	6.48	16.18	1	cellular homeostasis;regulation of biological process;response to stimulus;transport	cytosol;membrane	catalytic activity;enzyme regulator activity;protein binding;transporter activity	Pf03224, Pf11698	51606	ENSG00000047249.17	8	Lysosome; Tuberculosis; Phagosome; mTOR signaling pathway; Oxidative phosphorylation; Vibrio cholerae infection; Metabolic pathways; Epithelial cell signaling in Helicobacter pylori infection; Synaptic vesicle cycle; Rheumatoid arthritis	ROS, RNS production in phagocytes; Ion channel transport; Insulin receptor recycling; Transferrin endocytosis and recycling; Nef Mediated CD8 Down-regulation; Nef Mediated CD4 Down-regulation		29	0	1.602	0.993906	36.11	154212	247080		44.51	High	High	High	High	High	1
BASP1	P80723	Brain acid soluble protein 1 [OS=Homo sapiens]	0	30.163	37	6	28	6	227	22.7	4.63	83.97	6	cell differentiation;cell organization and biogenesis;regulation of biological process	cytoplasm;cytoskeleton;membrane;nucleus	DNA binding;protein binding		10409	ENSG00000176788.8	5				0	0	0.572	0.0772937	72.39	1.67175e+06	964336		86.87	High	High	High	High	High	1
BCAN	Q96GW7	Brevican core protein [OS=Homo sapiens]	0	2.946	1	1	2	1	911	99.1	4.64	4.97	1	cell organization and biogenesis;metabolic process	extracellular;membrane;organelle lumen	protein binding;structural molecule activity	Pf00008, Pf00059, Pf00084, Pf00193	63827	ENSG00000132692.18	1		ECM proteoglycans; A tetrasaccharide linker sequence is required for GAG synthesis; Dermatan sulfate biosynthesis; Degradation of the extracellular matrix; Defective CHSY1 causes TPBS; Defective B4GALT7 causes EDS, progeroid type; Defective B3GALT6 causes EDSP2 and SEMDJL1; CS/DS degradation; Defective CHST14 causes EDS, musculocontractural type; Defective CHST3 causes SEDCJD; Chondroitin sulfate…	Spinal Cord Injury	22	0	100	6.46154e-17			88478.7		88.53	Not Found	High	Peak Found	Peak Found	High	1
BCAS1	O75363	Breast carcinoma-amplified sequence 1 [OS=Homo sapiens]	0.009	1.274	3	1	1	1	584	61.7	5.1	1.63	1		cytoplasm			8537	ENSG00000064787.13	20				0	0								Not Found	Not Found	High	Not Found	Not Found	1
BDH1	Q02338	D-beta-hydroxybutyrate dehydrogenase, mitochondrial [OS=Homo sapiens]	0	3.012	3	1	3	1	343	38.1	8.95	6.78	1	metabolic process	membrane;mitochondrion;organelle lumen	catalytic activity	Pf00106	622	ENSG00000275544.4; ENSG00000161267.11	3; CHR_HSCHR3_2_CTG3	Butanoate metabolism; Synthesis and degradation of ketone bodies; Metabolic pathways	Synthesis of Ketone Bodies; Utilization of Ketone Bodies	Synthesis and Degradation of Ketone Bodies	9	0	1.771	0.975957	62.35	281391	498256		63.01	Peak Found	High	Peak Found	High	High	1
BLVRB	P30043	flavin reductase (NADPH) [OS=Homo sapiens]	0	3.726	7	1	6	1	206	22.1	7.65	14.12	1	metabolic process;transport	cytoplasm;cytosol;membrane	catalytic activity	Pf01073, Pf01370, Pf02254, Pf13460	645	ENSG00000090013.9	19	Riboflavin metabolism; Porphyrin and chlorophyll metabolism	Heme degradation	NRF2 pathway	6	0	100	6.46154e-17			152750		25.32	Not Found	High	High	High	High	1
BSN	Q9UPA5	Protein bassoon [OS=Homo sapiens]	0	6.479	1	2	4	2	3926	416.2	7.55	9.12	2	cell communication;cell organization and biogenesis	cell surface;cytoplasm;cytoskeleton;nucleus	metal ion binding	Pf05715	8927	ENSG00000164061.4	3				0	0	1.308	0.945532	13.92	627037	829869		25.36	Peak Found	High	Peak Found	High	High	1
C3	P01024	Complement C3 [OS=Homo sapiens]	0	8.423	2	2	3	2	1663	187	6.4	8.39	2	cell organization and biogenesis;defense response;metabolic process;regulation of biological process;response to stimulus;transport	extracellular;membrane;organelle lumen	catalytic activity;enzyme regulator activity;protein binding	Pf00207, Pf01759, Pf01821, Pf01835, Pf07677, Pf07678, Pf07703, Pf10569, Pf11974	718	ENSG00000125730.16	19	Viral carcinogenesis; Chagas disease (American trypanosomiasis); Leishmaniasis; Tuberculosis; Pertussis; Phagosome; Complement and coagulation cascades; Systemic lupus erythematosus; Herpes simplex infection; Staphylococcus aureus infection; Legionellosis	Post-translational protein phosphorylation; Regulation of Insulin-like Growth Factor (IGF) transport and uptake by Insulin-like Growth Factor Binding Proteins (IGFBPs); Alternative complement activation; Peptide ligand-binding receptors; Regulation of Complement cascade; Activation of C3 and C5; Neutrophil degranulation; Immunoregulatory interactions between a Lymphoid and a non-Lymphoid cell; G …	Allograft Rejection; TYROBP Causal Network; Complement Activation; Complement and Coagulation Cascades	36	0	0.219	2.95777e-05	40.64	293934	40631.3		121.63	High	Peak Found	Peak Found	Peak Found	High	1
C4A; C4B	P0C0L4-1	Complement C4-A [OS=Homo sapiens]	0.009	1.292	1	1	2	1	1744	192.7	7.08	1.78	1	defense response;metabolic process;regulation of biological process;response to stimulus	extracellular;membrane;organelle lumen	catalytic activity;enzyme regulator activity;protein binding	Pf00207, Pf01759, Pf01821, Pf01835, Pf07677, Pf07678, Pf07703, Pf10569, Pf11974, Pf13249	720; 721	ENSG00000244731.7	6	Pertussis; Complement and coagulation cascades; Systemic lupus erythematosus; Staphylococcus aureus infection	Post-translational protein phosphorylation; Regulation of Insulin-like Growth Factor (IGF) transport and uptake by Insulin-like Growth Factor Binding Proteins (IGFBPs); Initial triggering of complement; Regulation of Complement cascade; Activation of C3 and C5	Allograft Rejection; Complement Activation; Complement and Coagulation Cascades; Sudden Infant Death Syndrome (SIDS) Susceptibility Pathways	18	0	0.77	0.311104	55.19	60473.1	46555		53.47	High	Peak Found	Peak Found	Peak Found	High	1
C9orf64	Q5T6V5	queuosine salvage protein [OS=Homo sapiens]	0.01	1.239	4	1	1	1	341	39	5.88	0	1	metabolic process			Pf10343	84267	ENSG00000165118.14	9				0	0								Not Found	Not Found	Not Found	Not Found	High	1
CA2	P00918	Carbonic anhydrase 2 [OS=Homo sapiens]	0	12.703	15	4	20	4	260	29.2	7.4	50.01	4	cellular homeostasis;metabolic process;regulation of biological process;response to stimulus;transport	cytoplasm;cytosol;membrane	catalytic activity;metal ion binding;protein binding	Pf00194	760	ENSG00000104267.9	8	Bile secretion; Proximal tubule bicarbonate reclamation; Pancreatic secretion; Gastric acid secretion; Nitrogen metabolism; Collecting duct acid secretion	Reversible hydration of carbon dioxide; Erythrocytes take up carbon dioxide and release oxygen; Erythrocytes take up oxygen and release carbon dioxide		12	0	1.445	0.975957	77.41	935871	1.00732e+06		108.99	High	High	High	High	High	1
CADM2	Q8N3J6-1	cell adhesion molecule 2 [OS=Homo sapiens]	0	3.028	2	1	1	1	435	47.5	5.33	3.28	1	cell organization and biogenesis	membrane	protein binding;receptor activity	Pf00047, Pf07654, Pf07679, Pf08205, Pf13895, Pf13927	253559	ENSG00000175161.13	3		Adherens junctions interactions		4	0	2.77	0.519399	91.17	148120	410291		64.09	Peak Found	Peak Found	Peak Found	Peak Found	High	1
CALD1	Q05682-1	Caldesmon [OS=Homo sapiens]	0	2.14	1	1	1	1	793	93.2	5.66	1.81	1	cellular component movement	cytoplasm;cytoskeleton;cytosol;membrane	protein binding	Pf02029	800	ENSG00000122786.19	7	Vascular smooth muscle contraction	Smooth Muscle Contraction	Myometrial Relaxation and Contraction Pathways	4	0	0.286	0.000430376	48.39	71653.7	20512.3		43.88	High	Not Found	Peak Found	Peak Found	Not Found	1
CALM3; CALM2; CALM1	P62158	Calmodulin [OS=Homo sapiens]	0	22.361	41	6	35	6	149	16.8	4.22	109.23	6	metabolic process;regulation of biological process;response to stimulus;transport	cytoplasm;cytoskeleton;cytosol;extracellular;membrane	catalytic activity;enzyme regulator activity;metal ion binding;protein binding;transporter activity	Pf00036, Pf08726, Pf12763, Pf13202, Pf13405, Pf13499, Pf13833, Pf14658	808; 805; 801	ENSG00000160014.16; ENSG00000143933.16; ENSG00000198668.10	19; 2; 14	Dopaminergic synapse; Phototransduction; Vascular smooth muscle contraction; Insulin signaling pathway; Amphetamine addiction; cGMP-PKG signaling pathway; Renin secretion; Neurotrophin signaling pathway; Rap1 signaling pathway; Oxytocin signaling pathway; Olfactory transduction; Circadian entrainment; Long-term potentiation; Glioma; Phosphatidylinositol signaling system; Adrenergic signaling in c…	Smooth Muscle Contraction; Uptake and function of anthrax toxins; Stimuli-sensing channels; Translocation of GLUT4 to the plasma membrane; Synthesis of IP3 and IP4 in the cytosol; Reduction of cytosolic Ca++ levels; CREB phosphorylation through the activation of CaMKII; Ion homeostasis; Ca2+ pathway; Phase 0 - rapid depolarisation; Calcineurin activates NFAT; Platelet degranulation ; eNOS activat…	Physiological and Pathological Hypertrophy of the Heart; MicroRNAs in cardiomyocyte hypertrophy; Alzheimers Disease; Endothelin Pathways; T-Cell Receptor and Co-stimulatory Signaling; Common Pathways Underlying Drug Addiction; Cardiac Hypertrophic Response; Myometrial Relaxation and Contraction Pathways; Melatonin metabolism and effects; G Protein Signaling Pathways; T-Cell antigen Receptor (TCR)…	150	0	1.162	0.872111	103.51	3.54416e+08	2.11323e+06		192.41	High	High	High	High	High	1
CAMK2A	Q9UQM7-1	Calcium/calmodulin-dependent protein kinase type II subunit alpha [OS=Homo sapiens]	0	21.738	15	7	43	7	478	54.1	7.08	93.32	7	cell differentiation;cell organization and biogenesis;metabolic process;regulation of biological process;response to stimulus;transport	cytoplasm;cytosol;membrane;mitochondrion;nucleus	catalytic activity;metal ion binding;nucleotide binding;protein binding	Pf00069, Pf07714, Pf08332, Pf13474, Pf14534	815	ENSG00000070808.15	5	Dopaminergic synapse; HIF-1 signaling pathway; Amphetamine addiction; Neurotrophin signaling pathway; Oxytocin signaling pathway; Olfactory transduction; Circadian entrainment; ErbB signaling pathway; Long-term potentiation; Insulin secretion; Glioma; Adrenergic signaling in cardiomyocytes; Tuberculosis; Glucagon signaling pathway; Melanogenesis; Wnt signaling pathway; Proteoglycans in cancer; Al…	Ion homeostasis; HSF1-dependent transactivation; Interferon gamma signaling; Ca2+ pathway; Phase 0 - rapid depolarisation; Ras activation uopn Ca2+ infux through NMDA receptor; Ion transport by P-type ATPases; Unblocking of NMDA receptor, glutamate binding and activation; Trafficking of AMPA receptors; CREB phosphorylation through the activation of CaMKII; RAF/MAP kinase cascade; Interleukin-20 f…	B Cell Receptor Signaling Pathway; Corticotropin-releasing hormone signaling pathway; Brain-Derived Neurotrophic Factor (BDNF) signaling pathway; Common Pathways Underlying Drug Addiction; Myometrial Relaxation and Contraction Pathways; Melatonin metabolism and effects; Mecp2 and Associated Rett Syndrome; EGF/EGFR Signaling Pathway; Calcium Regulation in the Cardiac Cell; ErbB Signaling Pathway	71	0	1.966	0.932318	70.87	4.01428e+06	5.95863e+06		43.41	High	High	High	High	High	1
CAMK4	Q16566	calcium/calmodulin-dependent protein kinase type IV [OS=Homo sapiens]	0.008	1.542	2	1	1	1	473	51.9	5.82	1.9	1	cell differentiation;defense response;metabolic process;regulation of biological process;response to stimulus	cytoplasm;cytosol;nucleus	catalytic activity;nucleotide binding;protein binding	Pf00069, Pf07714, Pf14531	814	ENSG00000152495.10	5	Osteoclast differentiation; Amphetamine addiction; Neurotrophin signaling pathway; Oxytocin signaling pathway; Long-term potentiation; Aldosterone synthesis and secretion; Alcoholism; cAMP signaling pathway; Cholinergic synapse; Calcium signaling pathway; Longevity regulating pathway	Signaling by GPCR; CaMK IV-mediated phosphorylation of CREB; Transcriptional activation of mitochondrial biogenesis; Activation of CaMK IV	Energy Metabolism; Regulation of Microtubule Cytoskeleton; Brain-Derived Neurotrophic Factor (BDNF) signaling pathway; Common Pathways Underlying Drug Addiction; Mitochondrial Gene Expression; Calcium Regulation in the Cardiac Cell	38	0	2.071	0.922157	39.23	15477.3	32060.9		44.68	Peak Found	Peak Found	Peak Found	High	Peak Found	1
CAMKV	Q8NCB2-1	caM kinase-like vesicle-associated protein [OS=Homo sapiens]	0	2.42	2	1	4	1	501	54.3	5.55	8.66	1	metabolic process;regulation of biological process;response to stimulus	membrane	catalytic activity;nucleotide binding;protein binding	Pf00069, Pf05109, Pf07714	79012	ENSG00000164076.16	3				0	0	1.669	0.975957	31.8	128261	214013		53.95	Peak Found	High	High	High	High	1
CAMSAP3	Q9P1Y5-1	Calmodulin-regulated spectrin-associated protein 3 [OS=Homo sapiens]	0	2.012	1	1	1	1	1249	134.7	8.35	2.11	1	cell differentiation;cell organization and biogenesis;regulation of biological process	cytoplasm;cytoskeleton	protein binding	Pf00307, Pf08683, Pf11971	57662	ENSG00000076826.9	19				0	0	3.625	0.203723	33.72	18007.5	65285.8		65.03	Peak Found	Peak Found	Peak Found	High	Peak Found	1
CAND1	Q86VP6-1	cullin-associated nedd8-dissociated protein 1 [OS=Homo sapiens]	0	2.947	1	1	1	1	1230	136.3	5.78	2.76	1	cell differentiation;cell organization and biogenesis;cellular homeostasis;metabolic process;regulation of biological process;transport	cytoplasm;cytosol;extracellular;Golgi;membrane;nucleus;organelle lumen	protein binding	Pf08623, Pf12755, Pf13513	55832	ENSG00000111530.12	12		Neutrophil degranulation; Iron uptake and transport; Neddylation	Endoderm Differentiation	9	0	0.855	0.438581	22.57	142072	121470		82.16	Peak Found	Peak Found	Peak Found	Not Found	High	1
CANX	P27824	Calnexin [OS=Homo sapiens]	0	5.614	4	3	7	3	592	67.5	4.6	12.26	3	metabolic process;regulation of biological process;response to stimulus;transport	cytoplasm;endoplasmic reticulum;membrane;organelle lumen;ribosome	metal ion binding;protein binding;RNA binding	Pf00262	821	ENSG00000127022.14; ENSG00000283777.1	5; CHR_HG30_PATCH	Protein processing in endoplasmic reticulum; HTLV-I infection; Phagosome; Thyroid hormone synthesis; Antigen processing and presentation	Assembly of Viral Components at the Budding Site; Antigen Presentation: Folding, assembly and peptide loading of class I MHC; Interleukin-35 Signalling; Calnexin/calreticulin cycle; MHC class II antigen presentation		25	0	3.032	0.405894	63.49	198254	1.2168e+06		33.81	Peak Found	High	High	High	High	1
CAPN1	P07384	Calpain-1 catalytic subunit [OS=Homo sapiens]	0	2.93	2	1	1	1	714	81.8	5.67	2.58	1	cell death;cell organization and biogenesis;metabolic process;regulation of biological process;transport	cytoplasm;cytosol;extracellular;membrane;mitochondrion;vacuole	catalytic activity;metal ion binding;protein binding	Pf00648, Pf01067, Pf13833	823	ENSG00000014216.15	11	Protein processing in endoplasmic reticulum; Apoptosis; Alzheimer's disease	Degradation of the extracellular matrix; Formation of the cornified envelope; Neutrophil degranulation; Deregulated CDK5 triggers multiple neurodegenerative pathways in Alzheimer's disease models	Integrin-mediated Cell Adhesion; Alzheimers Disease; Focal Adhesion	17	0	100	6.46154e-17			140374		49.43	Not Found	Not Found	Not Found	Peak Found	High	1
CAPNS1	P04632	Calpain small subunit 1 [OS=Homo sapiens]	0	3.842	5	1	2	1	268	28.3	5.2	4.35	1	cell death;cell organization and biogenesis;metabolic process;regulation of biological process	cytoplasm;cytosol;membrane	catalytic activity;metal ion binding;protein binding	Pf13833	826	ENSG00000126247.10	19		Degradation of the extracellular matrix; Formation of the cornified envelope; Deregulated CDK5 triggers multiple neurodegenerative pathways in Alzheimer's disease models	Integrin-mediated Cell Adhesion	9	0	1.176	0.887262	16.65	59188.8	69623.3		28.82	Peak Found	Peak Found	Peak Found	High	High	1
CAPZA2	P47755	F-actin-capping protein subunit alpha-2 [OS=Homo sapiens]	0	3.05	6	2	4	2	286	32.9	5.85	5.9	2	cell organization and biogenesis;cellular component movement;coagulation;defense response;regulation of biological process;response to stimulus;transport	cytoskeleton;cytosol;extracellular;membrane	protein binding	Pf01267	830	ENSG00000198898.13	7	Endocytosis	COPI-independent Golgi-to-ER retrograde traffic; Advanced glycosylation endproduct receptor signaling; COPI-mediated anterograde transport; MHC class II antigen presentation; HSP90 chaperone cycle for steroid hormone receptors (SHR); Factors involved in megakaryocyte development and platelet production		22	0	1.33	0.958333	11.57	298582	410582		21.85	Peak Found	High	Peak Found	High	High	1
CAPZB	P47756-2	Isoform 2 of F-actin-capping protein subunit beta [OS=Homo sapiens]	0	4.516	8	2	2	2	272	30.6	6	1.79	2	cell organization and biogenesis;cellular component movement;coagulation;regulation of biological process;transport	cytoplasm;cytoskeleton;cytosol	protein binding	Pf01115	832	ENSG00000077549.17	1				0	0	0.839	0.417491	11.73	1.46737e+06	1.30359e+06		9.85	Peak Found	High	Peak Found	Peak Found	High	1
CARNS1	A5YM72	Carnosine synthase 1 [OS=Homo sapiens]	0	2.716	2	1	1	1	827	88.4	6.21	2.33	1	metabolic process	cytosol	catalytic activity;metal ion binding;nucleotide binding	Pf02655, Pf13535, Pf15632	57571	ENSG00000172508.10	11	Histidine metabolism; beta-Alanine metabolism; Arginine and proline metabolism	Histidine catabolism		7	0	1.589	0.999088	0	35237.9	55983.4			Peak Found	Not Found	Not Found	Not Found	High	1
CBR1; SETD4	P16152	Carbonyl reductase [NADPH] 1 [OS=Homo sapiens]	0	26.982	17	4	24	4	277	30.4	8.32	65.32	4	cell differentiation;metabolic process	cytoplasm;cytosol	catalytic activity	Pf00106, Pf01370, Pf08659, Pf13561	873; 54093	ENSG00000159228.12	21	Metabolism of xenobiotics by cytochrome P450; Arachidonic acid metabolism; Chemical carcinogenesis; Metabolic pathways	Synthesis of Prostaglandins (PG) and Thromboxanes (TX)	NRF2 pathway	10	0	2.369	0.720601	95.79	334151	552903		117.51	High	High	High	High	High	1
CCAR2; KIAA1967	Q8N163-1	Cell cycle and apoptosis regulator protein 2 [OS=Homo sapiens]	0	3.315	1	1	1	1	923	102.8	5.22	2.12	1	cell death;cell organization and biogenesis;metabolic process;regulation of biological process;response to stimulus	cytoplasm;nucleus;organelle lumen;spliceosomal complex	enzyme regulator activity;protein binding;RNA binding	Pf14443, Pf14444	57805	ENSG00000158941.16	8		Regulation of HSF1-mediated heat shock response		4	0	2.896	0.469853	46.15	23477.3	67998.2		49.72	Peak Found	Peak Found	High	Peak Found	Peak Found	1
CCT3	P49368-1	T-complex protein 1 subunit gamma [OS=Homo sapiens]	0	8.128	6	3	6	3	545	60.5	6.49	14.57	3	cell organization and biogenesis;metabolic process;regulation of biological process;transport	cytoplasm;cytoskeleton;cytosol;membrane	nucleotide binding;protein binding;RNA binding	Pf00118	7203	ENSG00000163468.14	1		BBSome-mediated cargo-targeting to cilium; Prefoldin mediated transfer of substrate to CCT/TriC; Cooperation of PDCL (PhLP1) and TRiC/CCT in G-protein beta folding; Association of TriC/CCT with target proteins during biosynthesis; Formation of tubulin folding intermediates by CCT/TriC; Folding of actin by CCT/TriC		13	0	1.09	0.760638	116.29	94840.5	276468		99.84	Peak Found	Peak Found	High	Peak Found	High	1
CCT4	P50991	T-complex protein 1 subunit delta [OS=Homo sapiens]	0	2.981	3	2	3	2	539	57.9	7.83	6.2	2	metabolic process;regulation of biological process;transport	cytoplasm;cytoskeleton;cytosol	nucleotide binding;protein binding;RNA binding	Pf00118	10575	ENSG00000115484.14	2		BBSome-mediated cargo-targeting to cilium; Prefoldin mediated transfer of substrate to CCT/TriC; Cooperation of PDCL (PhLP1) and TRiC/CCT in G-protein beta folding; Association of TriC/CCT with target proteins during biosynthesis; Formation of tubulin folding intermediates by CCT/TriC; Folding of actin by CCT/TriC		13	0	1.834	0.958333	10.91	304110	1.02663e+06		36.63	Peak Found	High	High	High	Peak Found	1
CCT6A	P40227-1	T-complex protein 1 subunit zeta [OS=Homo sapiens]	0	5.24	5	3	3	3	531	58	6.68	5.81	3	metabolic process;regulation of biological process	cytoplasm;cytosol;membrane	nucleotide binding;protein binding;RNA binding	Pf00118, Pf05504	908	ENSG00000146731.10	7		Prefoldin mediated transfer of substrate to CCT/TriC; Cooperation of PDCL (PhLP1) and TRiC/CCT in G-protein beta folding; Association of TriC/CCT with target proteins during biosynthesis; Formation of tubulin folding intermediates by CCT/TriC; Folding of actin by CCT/TriC		9	0	1.324	0.957643	28.41	325672	641962		28.03	Peak Found	High	Peak Found	Peak Found	High	1
CCT7	Q99832	T-complex protein 1 subunit eta [OS=Homo sapiens]	0	7.586	6	3	10	3	543	59.3	7.65	12.21	3	metabolic process;regulation of biological process;transport	cytoplasm;cytosol;mitochondrion	nucleotide binding;protein binding	Pf00118	10574	ENSG00000135624.15	2		Prefoldin mediated transfer of substrate to CCT/TriC; Cooperation of PDCL (PhLP1) and TRiC/CCT in G-protein beta folding; Association of TriC/CCT with target proteins during biosynthesis; Formation of tubulin folding intermediates by CCT/TriC; Folding of actin by CCT/TriC		9	0	1.181	0.891834	63.78	460604	389028		84.62	Peak Found	High	High	High	High	1
CCT8	P50990	T-complex protein 1 subunit theta [OS=Homo sapiens]	0	4.526	4	2	6	2	548	59.6	5.6	13.4	2	cell organization and biogenesis;metabolic process;regulation of biological process;transport	cytoplasm;cytoskeleton;cytosol;extracellular;organelle lumen	catalytic activity;nucleotide binding;protein binding	Pf00118	10694	ENSG00000156261.12	21		BBSome-mediated cargo-targeting to cilium; Prefoldin mediated transfer of substrate to CCT/TriC; Cooperation of PDCL (PhLP1) and TRiC/CCT in G-protein beta folding; Association of TriC/CCT with target proteins during biosynthesis; Neutrophil degranulation; Folding of actin by CCT/TriC; Formation of tubulin folding intermediates by CCT/TriC		16	0	2.193	0.851374	24.59	93435.9	461754		36.53	High	High	High	High	High	1
CD33	P20138-1	Myeloid cell surface antigen CD33 [OS=Homo sapiens]	0	2.227	11	1	4	1	364	39.8	8.38	13.65	1	cell communication;regulation of biological process;response to stimulus;transport	membrane;nucleus	protein binding;receptor activity	Pf00047, Pf08205	945	ENSG00000105383.14	19	Hematopoietic cell lineage	Neutrophil degranulation; Immunoregulatory interactions between a Lymphoid and a non-Lymphoid cell		6	0	26.679	5.11865e-10	56.06	61124.6	1.63072e+06		50.02	Peak Found	Not Found	High	Not Found	High	1	Phospho [T223; T232]
CD47	Q08722	Leukocyte surface antigen CD47 [OS=Homo sapiens]	0	2.666	3	1	3	1	323	35.2	7.21	7.35	1	cell organization and biogenesis;cellular component movement;regulation of biological process;response to stimulus;transport	membrane	protein binding;receptor activity;signal transducer activity	Pf04549, Pf08204	961	ENSG00000196776.14	3	ECM-receptor interaction	Integrin cell surface interactions; Neutrophil degranulation; Cell surface interactions at the vascular wall; Signal regulatory protein family interactions	Spinal Cord Injury	11	0	100	6.46154e-17			226187		9.64	Not Found	High	High	Peak Found	High	1
CDC37	Q16543	Hsp90 co-chaperone Cdc37 [OS=Homo sapiens]	0.01	1.236	2	1	7	1	378	44.4	5.25	11.28	1	cell division;metabolic process;regulation of biological process;response to stimulus;transport	cytoplasm;cytosol	catalytic activity;enzyme regulator activity;protein binding	Pf03234, Pf08564, Pf08565	11140	ENSG00000105401.8	19	PI3K-Akt signaling pathway	Downregulation of ERBB2 signaling; Constitutive Signaling by EGFRvIII; Constitutive Signaling by Ligand-Responsive EGFR Cancer Variants	TNF alpha Signaling Pathway; Aryl Hydrocarbon Receptor; Aryl Hydrocarbon Receptor Pathway; Simplified Interaction Map Between LOXL4 and Oxidative Stress Pathway; Focal Adhesion-PI3K-Akt-mTOR-signaling pathway	17	0	1.19	0.899152	20.97	3.69791e+06	4.40072e+06		33.45	High	Peak Found	High	Peak Found	High	1
CDH13	P55290	cadherin-13 [OS=Homo sapiens]	0	2.661	2	1	3	1	713	78.2	4.98	4.07	1	cell organization and biogenesis;cell proliferation;cellular component movement;regulation of biological process;response to stimulus	cytoplasm;extracellular;membrane	metal ion binding;protein binding	Pf00028, Pf08758	1012	ENSG00000140945.16	16		Adherens junctions interactions		4	0	0.805	0.360881	4.15	193126	155474		10.2	Peak Found	High	High	Peak Found	High	1
CEND1	Q8N111	Cell cycle exit and neuronal differentiation protein 1 [OS=Homo sapiens]	0	19.32	28	3	19	3	149	14.9	9.2	67.99	3	cell differentiation;cellular component movement;regulation of biological process;response to stimulus	membrane;mitochondrion			51286	ENSG00000184524.5	11				0	0	1.87	0.958333	81.12	627636	2.24223e+06		44.9	High	High	High	High	High	1
CHCHD3	Q9NX63	MICOS complex subunit MIC19 [OS=Homo sapiens]	0	4.794	7	2	5	2	227	26.1	8.28	11.32	2	cell organization and biogenesis;metabolic process;regulation of biological process	cytoplasm;membrane;mitochondrion;nucleus	protein binding;structural molecule activity	Pf05300, Pf06747	54927	ENSG00000106554.11	7		Cristae formation; Mitochondrial protein import; Metabolism of proteins		5	0	2.817	0.50334	66.03	149993	775394		44.37	Peak Found	High	High	High	Peak Found	1
CHMP4B	Q9H444	Charged multivesicular body protein 4b [OS=Homo sapiens]	0	7.383	11	2	4	2	224	24.9	4.82	13.25	2	cell communication;cell organization and biogenesis;metabolic process;regulation of biological process;response to stimulus;transport	cytoplasm;cytosol;endosome;membrane;nucleus	protein binding	Pf03357	128866	ENSG00000101421.3	20	Endocytosis	Budding and maturation of HIV virion; Macroautophagy; Endosomal Sorting Complex Required For Transport (ESCRT)		12	0	3.473	0.250309	33.86	57816	305419		68.5	High	Peak Found	Peak Found	High	High	1
CKB	P12277	Creatine kinase B-type [OS=Homo sapiens]	0	73.14	28	8	132	8	381	42.6	5.59	453.21	8	cellular homeostasis;metabolic process	cytoplasm;cytosol;mitochondrion;nucleus	catalytic activity;nucleotide binding;protein binding	Pf00217, Pf02807	1152	ENSG00000166165.12	14	Metabolic pathways; Arginine and proline metabolism	Creatine metabolism	Urea cycle and metabolism of amino groups	7	0	1.951	0.939483	102.18	9.45462e+06	1.43616e+07		68.41	High	High	High	High	High	1
CKMT1B; CKMT1A	P12532	Creatine kinase U-type, mitochondrial [OS=Homo sapiens]	0	16.097	11	3	6	3	417	47	8.34	26.47	3	metabolic process	membrane;mitochondrion	catalytic activity;nucleotide binding	Pf00217, Pf02807	1159; 548596	ENSG00000223572.9; ENSG00000237289.9	15	Metabolic pathways; Arginine and proline metabolism	Creatine metabolism		6	0	3.264	0.311919	108.59	90512.3	192308		123.88	High	Peak Found	Peak Found	Peak Found	High	1
CLTB	P09497-1	clathrin light chain B [OS=Homo sapiens]	0	2.622	4	1	4	1	229	25.2	4.64	8.46	1	cell organization and biogenesis;transport	cytosol;membrane	protein binding;structural molecule activity	Pf01086	1212	ENSG00000175416.12	5	Lysosome; Endocytosis; Huntington's disease; Endocrine and other factor-regulated calcium reabsorption; Bacterial invasion of epithelial cells; Synaptic vesicle cycle	EPH-ephrin mediated repulsion of cells; Cargo recognition for clathrin-mediated endocytosis; Formation of annular gap junctions; WNT5A-dependent internalization of FZD2, FZD5 and ROR2; Lysosome Vesicle Biogenesis; WNT5A-dependent internalization of FZD4		27	0	1.189	0.898093	21.87	587788	698923		29.73	Peak Found	High	Peak Found	High	High	1
CLTC	Q00610-1	Clathrin heavy chain 1 [OS=Homo sapiens]	0	18.793	4	7	24	7	1675	191.5	5.69	59.5	7	cell differentiation;cell division;cell organization and biogenesis;cellular component movement;metabolic process;regulation of biological process;response to stimulus;transport	cytoplasm;cytoskeleton;cytosol;endosome;membrane;vacuole	protein binding;RNA binding;structural molecule activity	Pf00637, Pf01394, Pf04053, Pf09268, Pf13838	1213	ENSG00000141367.11	17	Lysosome; Endocytosis; Huntington's disease; Endocrine and other factor-regulated calcium reabsorption; Bacterial invasion of epithelial cells; Synaptic vesicle cycle	Cargo recognition for clathrin-mediated endocytosis; Formation of annular gap junctions; Golgi Associated Vesicle Biogenesis; Recycling pathway of L1; LDL clearance; Lysosome Vesicle Biogenesis; EPH-ephrin mediated repulsion of cells; Entry of Influenza Virion into Host Cell via Endocytosis; Retrograde neurotrophin signalling; VLDLR internalisation and degradation; WNT5A-dependent internalization…	Synaptic Vesicle Pathway; VEGFA-VEGFR2 Signaling Pathway; Complement and Coagulation Cascades	50	0	1.113	0.803702	46.47	2.83504e+06	2.97245e+06		25.87	High	High	High	High	High	1
CLU	P10909-1	Clusterin [OS=Homo sapiens]	0	3.303	2	1	1	1	449	52.5	6.27	2.57	1	cell death;cell organization and biogenesis;cell proliferation;defense response;metabolic process;regulation of biological process;response to stimulus;transport	cell surface;cytoplasm;cytosol;endoplasmic reticulum;extracellular;Golgi;membrane;mitochondrion;nucleus;organelle lumen	catalytic activity;protein binding	Pf01093	1191	ENSG00000120885.21	8	Complement and coagulation cascades	Platelet degranulation ; Terminal pathway of complement; Antimicrobial peptides; Regulation of Complement cascade	Complement and Coagulation Cascades	12	0								Not Found	High	Not Found	Not Found	Not Found	1
CNDP2	Q96KP4	cytosolic non-specific dipeptidase [OS=Homo sapiens]	0	6.794	6	2	8	2	475	52.8	5.97	21.11	2	metabolic process	cytoplasm;cytosol	catalytic activity;metal ion binding	Pf01546, Pf07687	55748	ENSG00000133313.14	18	Histidine metabolism; beta-Alanine metabolism; Metabolic pathways; Arginine and proline metabolism	Glutathione synthesis and recycling		9	0	100	6.46154e-17			555076		52.52	Not Found	High	Peak Found	High	High	1
CNP	P09543-1	2',3'-cyclic-nucleotide 3'-phosphodiesterase [OS=Homo sapiens]	0	56.197	30	13	164	13	421	47.5	9.07	422.02	13	cell communication;cell differentiation;cell organization and biogenesis;metabolic process;response to stimulus	cytoplasm;membrane	catalytic activity;nucleotide binding;RNA binding	Pf01591, Pf05881, Pf08302, Pf13207, Pf13671	1267	ENSG00000173786.16	17			Glial Cell Differentiation; Mecp2 and Associated Rett Syndrome	2	0	1.811	0.96888	91.14	3.4109e+07	6.15928e+07		56.93	High	High	High	High	High	1
CNRIP1	Q96F85-1	CB1 cannabinoid receptor-interacting protein 1 [OS=Homo sapiens]	0	4.548	10	1	1	1	164	18.6	7.94	3.97	1				Pf09972, Pf15043	25927	ENSG00000119865.8	2				0	0	100	6.46154e-17			184102		62.92	Not Found	Peak Found	Not Found	Not Found	High	1
CNTN1	Q12860	Contactin-1 [OS=Homo sapiens]	0	27.814	9	8	22	8	1018	113.2	5.9	48.04	8	cell organization and biogenesis;regulation of biological process;response to stimulus	membrane	protein binding	Pf00041, Pf00047, Pf07679, Pf07686, Pf13895, Pf13927	1272	ENSG00000018236.14	12	Cell adhesion molecules (CAMs)	Activated NOTCH1 Transmits Signal to the Nucleus; NOTCH2 Activation and Transmission of Signal to the Nucleus; Neurofascin interactions		11	0	1.582	0.998082	81.48	3.51259e+06	5.23573e+06		37.63	High	High	High	High	High	1
CNTNAP1	P78357	Contactin-associated protein 1 [OS=Homo sapiens]	0	4.579	1	2	5	2	1384	156.2	7.05	13.18	2	cell organization and biogenesis;regulation of biological process;response to stimulus	membrane	protein binding;receptor activity	Pf00054, Pf00147, Pf00754, Pf02210	8506	ENSG00000108797.11	17	Cell adhesion molecules (CAMs)	Neurofascin interactions		5	0	2.316	0.760554	42.14	189521	106788		147.92	Peak Found	Peak Found	Peak Found	Peak Found	High	1
COL1A1	P02452	Collagen alpha-1(I) chain [OS=Homo sapiens]	0	1.88	1	1	1	1	1464	138.9	5.8	2.06	1	cell communication;cell differentiation;cell organization and biogenesis;cellular component movement;coagulation;metabolic process;regulation of biological process;response to stimulus;transport	cytoplasm;endoplasmic reticulum;extracellular;Golgi;organelle lumen	metal ion binding;protein binding;structural molecule activity	Pf00093, Pf01391, Pf01410	1277		17	Amoebiasis; Protein digestion and absorption; AGE-RAGE signaling pathway in diabetic complications; Focal adhesion; ECM-receptor interaction; PI3K-Akt signaling pathway; Platelet activation	Collagen degradation; Integrin cell surface interactions; MET activates PTK2 signaling; Crosslinking of collagen fibrils; Anchoring fibril formation; Platelet Adhesion to exposed collagen; Scavenging by Class A Receptors; Syndecan interactions; GP1b-IX-V activation signalling; ECM proteoglycans; RUNX2 regulates osteoblast differentiation; Platelet Aggregation (Plug Formation); Immunoregulatory in…	Focal Adhesion; Osteoblast Signaling; Focal Adhesion-PI3K-Akt-mTOR-signaling pathway; miR-509-3p alteration of YAP1/ECM axis; Inflammatory Response Pathway; Senescence and Autophagy in Cancer	50	0	0.643	0.1398	7.02	123108	79141.1		6.69	High	Not Found	Peak Found	Peak Found	Not Found	1
COL1A2	P08123	Collagen alpha-2(I) chain [OS=Homo sapiens]	0	12.809	3	3	6	3	1366	129.2	8.95	17.65	3	cell organization and biogenesis;cellular component movement;coagulation;metabolic process;regulation of biological process;response to stimulus	endoplasmic reticulum;extracellular;organelle lumen	metal ion binding;protein binding;structural molecule activity	Pf01391, Pf01410	1278	ENSG00000164692.17	7	Amoebiasis; Protein digestion and absorption; AGE-RAGE signaling pathway in diabetic complications; Focal adhesion; ECM-receptor interaction; PI3K-Akt signaling pathway; Platelet activation	Collagen degradation; Integrin cell surface interactions; MET activates PTK2 signaling; Crosslinking of collagen fibrils; Anchoring fibril formation; Platelet Adhesion to exposed collagen; Scavenging by Class A Receptors; Syndecan interactions; GP1b-IX-V activation signalling; ECM proteoglycans; Platelet Aggregation (Plug Formation); Immunoregulatory interactions between a Lymphoid and a non-Lymp…	miRNA targets in ECM and membrane receptors; Focal Adhesion; TGF-beta Signaling Pathway; Focal Adhesion-PI3K-Akt-mTOR-signaling pathway; Inflammatory Response Pathway	46	0	0.297	0.000607882	57.92	1.10256e+06	158574		106.78	High	Peak Found	High	High	High	1
CORO1A	P31146	Coronin-1A [OS=Homo sapiens]	0	7.93	5	2	6	2	461	51	6.68	12.96	2	cell organization and biogenesis;cellular component movement;defense response;regulation of biological process;response to stimulus;transport	cytoplasm;cytoskeleton;cytosol;endosome;membrane;nucleus	protein binding;RNA binding	Pf00400, Pf08953, Pf08954, Pf13094, Pf13863	11151	ENSG00000102879.15	16	Tuberculosis; Phagosome			2	0	1.833	0.958333	26.92	176060	317289		29.2	High	High	High	High	High	1
COX2	P00403	Cytochrome c oxidase subunit 2 [OS=Homo sapiens]	0	7.216	15	3	42	3	227	25.5	4.82	95.06	3	metabolic process;response to stimulus;transport	membrane;mitochondrion	catalytic activity;metal ion binding;protein binding;transporter activity	Pf00116, Pf02790	4513	ENSG00000198712.1	MT	Huntington's disease; Parkinson's disease; Alzheimer's disease; Oxidative phosphorylation; Non-alcoholic fatty liver disease (NAFLD); Metabolic pathways; Cardiac muscle contraction	TP53 Regulates Metabolic Genes; Respiratory electron transport	Electron Transport Chain; Endothelin Pathways; EGF/EGFR Signaling Pathway	19	0	1.891	0.958333	58.66	1.85372e+06	3.30266e+06		78.06	High	High	High	High	High	1
COX4I1	P13073	Cytochrome c oxidase subunit 4 isoform 1, mitochondrial [OS=Homo sapiens]	0	5.094	13	2	4	2	169	19.6	9.51	9.42	2	metabolic process;response to stimulus;transport	membrane;mitochondrion;nucleus	catalytic activity;protein binding;transporter activity	Pf02936	1327	ENSG00000131143.8	16	Huntington's disease; Parkinson's disease; Alzheimer's disease; Oxidative phosphorylation; Non-alcoholic fatty liver disease (NAFLD); Metabolic pathways; Cardiac muscle contraction	TP53 Regulates Metabolic Genes; Respiratory electron transport	Electron Transport Chain	17	0	1.382	0.965327	89.84	483410	185991		123.59	Peak Found	Peak Found	Peak Found	Peak Found	High	1
COX5A	P20674	Cytochrome c oxidase subunit 5A, mitochondrial [OS=Homo sapiens]	0	4.27	15	2	5	2	150	16.8	6.79	11.78	2	metabolic process;transport	membrane;mitochondrion	catalytic activity;metal ion binding;protein binding;transporter activity	Pf02284	9377	ENSG00000178741.11	15	Huntington's disease; Parkinson's disease; Alzheimer's disease; Oxidative phosphorylation; Non-alcoholic fatty liver disease (NAFLD); Metabolic pathways; Cardiac muscle contraction	TP53 Regulates Metabolic Genes; Respiratory electron transport	Electron Transport Chain; Arachidonate Epoxygenase / Epoxide Hydrolase	18	0	2.228	0.831575	33.6	1.05446e+06	2.4099e+06		46.79	Peak Found	High	High	High	High	1
COX6B1	P14854	Cytochrome c oxidase subunit 6B1 [OS=Homo sapiens]	0	4.829	27	3	6	3	86	10.2	7.05	6.98	3	metabolic process;transport	membrane;mitochondrion	catalytic activity;transporter activity	Pf02297	1340	ENSG00000126267.8	19	Huntington's disease; Parkinson's disease; Alzheimer's disease; Oxidative phosphorylation; Non-alcoholic fatty liver disease (NAFLD); Metabolic pathways; Cardiac muscle contraction	TP53 Regulates Metabolic Genes; Respiratory electron transport	Electron Transport Chain	17	0	2.187	0.858104	85.7	1.00213e+07	3.50558e+06		32.03	High	High	Peak Found	Peak Found	High	1
COX6C	P09669	Cytochrome c oxidase subunit 6C [OS=Homo sapiens]	0	2.668	11	1	5	1	75	8.8	10.39	3.66	1	metabolic process;transport	membrane;mitochondrion	catalytic activity;transporter activity	Pf02937	1345	ENSG00000164919.10	8	Huntington's disease; Parkinson's disease; Alzheimer's disease; Oxidative phosphorylation; Non-alcoholic fatty liver disease (NAFLD); Metabolic pathways; Cardiac muscle contraction	TP53 Regulates Metabolic Genes; Respiratory electron transport	Electron Transport Chain	17	0	0.397	0.00684008	36.96	706968	280387		115.7	High	Peak Found	Not Found	High	High	1
COX7A2	P14406	Cytochrome c oxidase subunit 7A2, mitochondrial [OS=Homo sapiens]	0.004	1.715	12	1	1	1	83	9.4	9.76	0	1	metabolic process;transport	membrane;mitochondrion	catalytic activity;transporter activity	Pf02238	1347		6	Huntington's disease; Parkinson's disease; Alzheimer's disease; Oxidative phosphorylation; Non-alcoholic fatty liver disease (NAFLD); Cardiac muscle contraction		Electron Transport Chain	7	0	2.161	0.875092	135.91	73971.9	159840		95.56	High	Peak Found	Not Found	Not Found	Peak Found	1
CPNE8	Q86YQ8	Copine-8 [OS=Homo sapiens]	0	2.408	2	1	1	1	564	63.1	5.96	2.35	1			protein binding	Pf00168, Pf07002, Pf10138	144402	ENSG00000139117.13	12				0	0	100	6.46154e-17			47104.9		136.49	Not Found	Not Found	Peak Found	Peak Found	High	1
CPT1A	P50416	Carnitine O-palmitoyltransferase 1, liver isoform [OS=Homo sapiens]	0	5.901	3	2	2	2	773	88.3	8.65	5.25	2	cell differentiation;cell organization and biogenesis;metabolic process;regulation of biological process;response to stimulus;transport	membrane;mitochondrion	catalytic activity;protein binding	Pf00755	1374	ENSG00000110090.12	11	Fatty acid degradation; PPAR signaling pathway; Glucagon signaling pathway; AMPK signaling pathway; Insulin resistance; Adipocytokine signaling pathway; Fatty acid metabolism	RORA activates gene expression; Signaling by Retinoic Acid; Import of palmitoyl-CoA into the mitochondrial matrix; PPARA activates gene expression	AMP-activated Protein Kinase (AMPK) Signaling; Fatty Acid Beta Oxidation; PPAR Alpha Pathway; Mitochondrial LC-Fatty Acid Beta-Oxidation; Leptin and adiponectin; PPAR signaling pathway; Sudden Infant Death Syndrome (SIDS) Susceptibility Pathways	25	0	100	6.46154e-17			125795		50.61	Not Found	High	Peak Found	Peak Found	Not Found	1
CRAT	P43155	Carnitine O-acetyltransferase [OS=Homo sapiens]	0.009	1.355	1	1	1	1	626	70.8	8.44	1.99	1	metabolic process;transport	endoplasmic reticulum;membrane;mitochondrion;organelle lumen	catalytic activity;protein binding	Pf00755	1384	ENSG00000095321.16	9	Peroxisome	Beta-oxidation of pristanoyl-CoA	Fatty Acid Beta Oxidation	7	0	0.833	0.406362	9.34	436501	363757		14.64	Peak Found	High	Peak Found	Peak Found	Peak Found	1
CRMP1	Q14194-1	Dihydropyrimidinase-related protein 1 [OS=Homo sapiens]	0	34.43	10	5	45	2	572	62.1	7.03	142.16	5	cell organization and biogenesis;cellular component movement;metabolic process;regulation of biological process	cytoplasm;cytoskeleton;cytosol	catalytic activity;protein binding	Pf01979, Pf07969, Pf13147, Pf13594	1400	ENSG00000072832.14	4		CRMPs in Sema3A signaling		4	0	1.128	0.827192	27.57	195951	351830		75.3	High	High	High	Peak Found	High	1
CRYAB	P02511	Alpha-crystallin B chain [OS=Homo sapiens]	0	13.496	18	3	29	3	175	20.1	7.33	80.68	3	cell death;cell organization and biogenesis;metabolic process;regulation of biological process;response to stimulus	cell surface;cytoplasm;cytoskeleton;cytosol;Golgi;membrane;mitochondrion;nucleus	metal ion binding;protein binding;structural molecule activity	Pf00011, Pf00525	1410	ENSG00000109846.7	11	Longevity regulating pathway - multiple species; Protein processing in endoplasmic reticulum	HSF1-dependent transactivation		6	0	2.329	0.752021	85.15	2.08547e+06	4.87428e+06		68.63	High	High	High	High	High	1
CRYM	Q14894	Ketimine reductase mu-crystallin [OS=Homo sapiens]	0	8.567	6	2	3	2	314	33.8	5.14	8.44	2	metabolic process;regulation of biological process;transport	cytoplasm;cytosol;mitochondrion;nucleus;organelle lumen	catalytic activity;nucleotide binding;protein binding	Pf01488, Pf02423, Pf03446, Pf03807	1428	ENSG00000103316.10; ENSG00000283922.1	16; CHR_HG926_PATCH		Lysine catabolism		4	0	1.618	0.982101	19.02	982955	1.7002e+06		46.89	High	High	Peak Found	High	Peak Found	1
CRYZ	Q08257	Quinone oxidoreductase [OS=Homo sapiens]	0	2.97	6	2	3	2	329	35.2	8.44	5.43	2	cell organization and biogenesis;metabolic process	cytoplasm;cytosol	catalytic activity;metal ion binding;nucleotide binding;RNA binding	Pf00107, Pf08240, Pf13602	1429	ENSG00000116791.13	1				0	0	2.669	0.556465	130.56	29755.5	305156		58.9	Peak Found	High	Peak Found	High	High	1
CS	O75390	citrate synthase, mitochondrial [OS=Homo sapiens]	0	17.956	13	6	20	6	466	51.7	8.32	47.21	6	metabolic process	mitochondrion;nucleus;organelle lumen	catalytic activity;RNA binding	Pf00285	1431	ENSG00000062485.18	12	Citrate cycle (TCA cycle); Carbon metabolism; Biosynthesis of amino acids; 2-Oxocarboxylic acid metabolism; Metabolic pathways; Glyoxylate and dicarboxylate metabolism	Mitochondrial protein import; Metabolism of proteins; Citric acid cycle (TCA cycle)	TCA Cycle and Deficiency of Pyruvate Dehydrogenase complex (PDHc); Amino Acid metabolism; TCA Cycle	15	0	2.214	0.843034	64.68	1.47886e+06	2.51709e+06		53.76	High	High	High	High	High	1
CST3	P01034	Cystatin-C [OS=Homo sapiens]	0	6.153	12	1	1	1	146	15.8	8.75	3.52	1	cell death;cell organization and biogenesis;defense response;metabolic process;regulation of biological process;response to stimulus;transport	cytoplasm;endoplasmic reticulum;endosome;extracellular;membrane;organelle lumen;vacuole	enzyme regulator activity;protein binding	Pf00031	1471	ENSG00000101439.8	20	Salivary secretion	Post-translational protein phosphorylation; Regulation of Insulin-like Growth Factor (IGF) transport and uptake by Insulin-like Growth Factor Binding Proteins (IGFBPs); Neutrophil degranulation; Amyloid fiber formation		9	0	0.569	0.0749732	78.84	434234	247018		62.18	Peak Found	Not Found	Peak Found	Peak Found	High	1
CTBP1	Q13363-1	C-terminal-binding protein 1 [OS=Homo sapiens]	0	5.348	4	2	3	2	440	47.5	6.77	7.4	2	cell differentiation;metabolic process;regulation of biological process	cytoplasm;cytosol;nucleus	catalytic activity;nucleotide binding;protein binding	Pf00389, Pf02826	1487	ENSG00000159692.15	4	Chronic myeloid leukemia; Pathways in cancer; Wnt signaling pathway; Notch signaling pathway	Repression of WNT target genes; Deactivation of the beta-catenin transactivating complex; TCF7L2 mutants don't bind CTBP	Notch Signaling Pathway; Ectoderm Differentiation; Wnt Signaling Pathway Netpath; Pathways Affected in Adenoid Cystic Carcinoma; Wnt Signaling Pathway and Pluripotency	19	0	1.063	0.717416	20.19	618723	869141		45.93	High	High	Not Found	Peak Found	High	1
CTNNA2	P26232	Catenin alpha-2 [OS=Homo sapiens]	0	5.545	2	2	5	2	953	105.2	5.71	12.86	2	cell differentiation;cell organization and biogenesis;cellular component movement;development;regulation of biological process	cytoplasm;cytoskeleton;cytosol;membrane;nucleus	protein binding;structural molecule activity	Pf01044	1496	ENSG00000066032.18	2	Arrhythmogenic right ventricular cardiomyopathy (ARVC); Tight junction; Hippo signaling pathway; Endometrial cancer; Pathways in cancer; Adherens junction; Leukocyte transendothelial migration; Bacterial invasion of epithelial cells	CDO in myogenesis	Arrhythmogenic Right Ventricular Cardiomyopathy; Ectoderm Differentiation	13	0	1.953	0.939483	43.75	182887	156821		154.85	High	High	Peak Found	High	High	1
CTNNB1	P35222	Catenin beta-1 [OS=Homo sapiens]	0	4.91	2	1	2	1	781	85.4	5.86	4.72	1	cell communication;cell differentiation;cell growth;cell organization and biogenesis;cell proliferation;cellular component movement;metabolic process;regulation of biological process;response to stimulus;transport	cytoplasm;cytoskeleton;cytosol;membrane;nucleus	DNA binding;protein binding;signal transducer activity	Pf00514	1499	ENSG00000168036.16	3	Arrhythmogenic right ventricular cardiomyopathy (ARVC); Tight junction; Pathogenic Escherichia coli infection; Hippo signaling pathway; Rap1 signaling pathway; Endometrial cancer; Breast cancer; Colorectal cancer; Pathways in cancer; Prostate cancer; Thyroid hormone signaling pathway; HTLV-I infection; Melanogenesis; Wnt signaling pathway; Focal adhesion; Proteoglycans in cancer; Adherens junctio…	Beta-catenin phosphorylation cascade; CDO in myogenesis; Binding of TCF/LEF:CTNNB1 to target gene promoters; Apoptotic cleavage of cell adhesion proteins; RUNX3 regulates WNT signaling; S37 mutants of beta-catenin aren't phosphorylated; LRR FLII-interacting protein 1 (LRRFIP1) activates type I IFN production; Ca2+ pathway; S33 mutants of beta-catenin aren't phosphorylated; Disassembly of the dest…	Androgen receptor signaling pathway; MicroRNAs in cardiomyocyte hypertrophy; Heart Development; TNF related weak inducer of apoptosis (TWEAK) Signaling Pathway; Neural Crest Differentiation; Arrhythmogenic Right Ventricular Cardiomyopathy; Pathogenic Escherichia coli infection; Corticotropin-releasing hormone signaling pathway; Adipogenesis; Gastric cancer network 2; Brain-Derived Neurotrophic Fa…	107	0	2.013	0.924753	49.22	48535.1	93165.1		54.48	Peak Found	High	Peak Found	High	Peak Found	1
CTSD	P07339	Cathepsin D [OS=Homo sapiens]	0	8.681	8	4	11	4	412	44.5	6.54	19.07	4	metabolic process;transport	extracellular;membrane;organelle lumen;vacuole	catalytic activity;protein binding	Pf00026, Pf07966, Pf14541, Pf14543	1509	ENSG00000117984.13	11	Lysosome; Tuberculosis; Apoptosis; Sphingolipid signaling pathway	Collagen degradation; Metabolism of Angiotensinogen to Angiotensins; Neutrophil degranulation; MHC class II antigen presentation	Prolactin Signaling Pathway	16	0	1.349	0.958333	81.7	979768	1.03383e+06		128.13	Peak Found	High	Peak Found	Peak Found	High	1
CUL4B	Q13620-1	Isoform 2 of Cullin-4B [OS=Homo sapiens]	0	2.021	1	1	1	1	895	102.2	7.94	1.77	1	cell organization and biogenesis;metabolic process;regulation of biological process;response to stimulus	cytosol	catalytic activity;DNA binding;protein binding	Pf00888, Pf10557	8450	ENSG00000158290.16	X			Mesodermal Commitment Pathway	1	0	100	6.46154e-17			27668.5		63.46	Not Found	Peak Found	Peak Found	Peak Found	High	1
CYCS	P99999	cytochrome c [OS=Homo sapiens]	0	1.872	8	1	3	1	105	11.7	9.57	3.42	1	cell death;cell organization and biogenesis;metabolic process;regulation of biological process;response to stimulus;transport	cytosol;membrane;mitochondrion;nucleus	catalytic activity;metal ion binding;protein binding	Pf00034, Pf13442, Pf14495	54205	ENSG00000172115.8	7	Hepatitis B; Huntington's disease; Colorectal cancer; Pathways in cancer; Apoptosis - multiple species; Tuberculosis; Toxoplasmosis; Apoptosis; Parkinson's disease; Alzheimer's disease; p53 signaling pathway; Non-alcoholic fatty liver disease (NAFLD); Small cell lung cancer; Herpes simplex infection; Amyotrophic lateral sclerosis (ALS); Sulfur metabolism; Viral myocarditis; Metabolic pathways; In…	Transcriptional activation of mitochondrial biogenesis; Activation of caspases through apoptosome-mediated cleavage; TP53 Regulates Metabolic Genes; Respiratory electron transport; Release of apoptotic factors from the mitochondria; Formation of apoptosome; Detoxification of Reactive Oxygen Species	miRNA Regulation of DNA Damage Response; Alzheimers Disease; AGE/RAGE pathway; Parkinsons Disease Pathway; Nanomaterial induced apoptosis; Apoptosis; Fas Ligand (FasL) pathway and Stress induction of Heat Shock Proteins (HSP) regulation; Apoptosis Modulation by HSP70; Oxidative Damage; DNA Damage Response	54	0	1.3	0.943912	21.53	119228	154999		84.35	Peak Found	Peak Found	High	Peak Found	High	1
DBN1	Q16643	drebrin [OS=Homo sapiens]	0.009	1.496	2	1	1	1	649	71.4	4.45	2.38	1	cell communication;cell differentiation;cell organization and biogenesis;cell proliferation;development;regulation of biological process	cytoplasm;cytoskeleton;membrane	protein binding	Pf00241	1627	ENSG00000113758.13	5				0	0	1.833	0.958333	47.58	235706	431935		41.21	Peak Found	High	Peak Found	Peak Found	Peak Found	1
DCD	P81605	Dermcidin [OS=Homo sapiens]	0	7.103	20	2	6	2	110	11.3	6.54	16.25	2	defense response;metabolic process;response to stimulus	extracellular	catalytic activity;protein binding;RNA binding	Pf15291	117159	ENSG00000161634.11	12		Antimicrobial peptides		3	0	0.656	0.15435	37.3	1.28108e+06	837329		45.23	High	High	Peak Found	High	High	1
DCLK1	O15075-1	serine/threonine-protein kinase DCLK1 [OS=Homo sapiens]	0.005	1.644	2	1	1	1	740	82.2	8.66	1.75	1	cell differentiation;cell growth;cell organization and biogenesis;cellular component movement;development;metabolic process;regulation of biological process;response to stimulus;transport		catalytic activity;nucleotide binding;signal transducer activity	Pf00069, Pf03607, Pf07714, Pf14531	9201	ENSG00000133083.14	13				0	0	100	6.46154e-17			84083		88.81	Not Found	High	Peak Found	Peak Found	Peak Found	1
DCTN1	Q14203	Dynactin subunit 1 [OS=Homo sapiens]	0	14.703	5	6	8	6	1278	141.6	5.81	21.21	6	cell division;cell organization and biogenesis;cellular component movement;metabolic process;regulation of biological process;transport	chromosome;cytoplasm;cytoskeleton;cytosol;membrane;nucleus	catalytic activity;motor activity;protein binding	Pf00261, Pf01302, Pf04111, Pf05622, Pf05667, Pf06160, Pf08317, Pf12128, Pf12329, Pf12455, Pf13166, Pf13514, Pf15035	1639	ENSG00000204843.12	2	Huntington's disease; Vasopressin-regulated water reabsorption	COPI-independent Golgi-to-ER retrograde traffic; COPI-mediated anterograde transport; XBP1(S) activates chaperone genes; MHC class II antigen presentation; HSP90 chaperone cycle for steroid hormone receptors (SHR)		22	0	3.671	0.192996	67.28	211177	1.21504e+06		46.84	Peak Found	High	Peak Found	High	High	1
DCTN2	Q13561-1	dynactin subunit 2 [OS=Homo sapiens]	0	3.137	2	1	5	1	401	44.2	5.21	13.93	1	cell organization and biogenesis;cell proliferation;regulation of biological process;transport	chromosome;cytoplasm;cytoskeleton;cytosol;membrane	catalytic activity;motor activity;protein binding	Pf04912	10540	ENSG00000175203.15	12	Huntington's disease; Vasopressin-regulated water reabsorption	COPI-independent Golgi-to-ER retrograde traffic; Regulation of PLK1 Activity at G2/M Transition; AURKA Activation by TPX2; Anchoring of the basal body to the plasma membrane; Recruitment of NuMA to mitotic centrosomes; Recruitment of mitotic centrosome proteins and complexes; Loss of Nlp from mitotic centrosomes; COPI-mediated anterograde transport; MHC class II antigen presentation; HSP90 chaper…		35	0	0.604	0.103718	66.74	370364	223653		116.59	High	High	Peak Found	High	High	1
DDAH1	O94760-1	N(G),N(G)-dimethylarginine dimethylaminohydrolase 1 [OS=Homo sapiens]	0	9.602	13	4	22	3	285	31.1	5.81	29.48	4	metabolic process;regulation of biological process;response to stimulus	cytosol;mitochondrion	catalytic activity;metal ion binding	Pf02274	23576	ENSG00000153904.18	1		eNOS activation	Mesodermal Commitment Pathway	5	1	1.3	0.943912	62.79	2.07438e+06	2.273e+06		64.52	High	High	High	High	High	1
DDAH2	O95865	N(G),N(G)-dimethylarginine dimethylaminohydrolase 2 [OS=Homo sapiens]	0	3.035	7	2	8	1	285	29.6	6.01	2.34	2	metabolic process;regulation of biological process;response to stimulus	cytoplasm;cytosol;mitochondrion	catalytic activity;protein binding	Pf02274	23564	ENSG00000233076.6; ENSG00000227317.6; ENSG00000213722.8; ENSG00000228128.6; ENSG00000225635.7; ENSG00000206395.8; ENSG00000226634.6	6; CHR_HSCHR6_MHC_MANN_CTG1; CHR_HSCHR6_MHC_DBB_CTG1; CHR_HSCHR6_MHC_SSTO_CTG1; CHR_HSCHR6_MHC_MCF_CTG1; CHR_HSCHR6_MHC_QBL_CTG1; CHR_HSCHR6_MHC_COX_CTG1		eNOS activation		4	0	3.207	0.33112	39.79	9086.8	29138.1		66.06	Peak Found	Peak Found	Peak Found	High	Peak Found	1
DDX17	Q92841-1	Isoform 2 of Probable ATP-dependent RNA helicase DDX17 [OS=Homo sapiens]	0	2.839	2	1	1	1	650	72.3	8.59	2.87	1	cell differentiation;cell organization and biogenesis;defense response;metabolic process;regulation of biological process;response to stimulus	cytoplasm;cytosol;membrane;nucleus	catalytic activity;nucleotide binding;protein binding;RNA binding	Pf00270, Pf00271	10521		22				0	0	100	6.46154e-17			188992		13.94	Not Found	Not Found	Peak Found	Peak Found	High	1
DDX3X	O00571	ATP-dependent RNA helicase DDX3X [OS=Homo sapiens]	0	2.946	2	1	1	1	662	73.2	7.18	2.5	1	cell death;cell organization and biogenesis;defense response;metabolic process;regulation of biological process;response to stimulus;transport	cytoplasm;cytosol;extracellular;membrane;mitochondrion;nucleus;organelle lumen	catalytic activity;DNA binding;enzyme regulator activity;nucleotide binding;protein binding;RNA binding	Pf00270, Pf00271, Pf04851	1654	ENSG00000215301.9	X	Viral carcinogenesis; Hepatitis B; RIG-I-like receptor signaling pathway	Neutrophil degranulation	RIG-I-like Receptor Signaling	7	0	1.072	0.731155	9.16	65697.2	70417.1		28.14	Peak Found	Peak Found	Peak Found	Peak Found	High	1
DECR1	Q16698	2,4-dienoyl-CoA reductase, mitochondrial [OS=Homo sapiens]	0	7.883	7	2	3	2	335	36	9.28	5.22	2	cell organization and biogenesis;metabolic process	cytosol;mitochondrion;nucleus;organelle lumen	catalytic activity;nucleotide binding	Pf00106, Pf08659, Pf13561	1666	ENSG00000104325.6	8		mitochondrial fatty acid beta-oxidation of unsaturated fatty acids	Fatty Acid Beta Oxidation; Fatty Acid Biosynthesis	7	0	1.32	0.954406	45.68	46611.8	302391		74.9	High	High	Peak Found	Peak Found	Peak Found	1
DEFA1; DEFA1B	P59665	Neutrophil defensin 1 [OS=Homo sapiens]	0	2.215	10	1	2	1	94	10.2	6.99	4.78	1	cell organization and biogenesis;cellular component movement;defense response;regulation of biological process;response to stimulus;transport	extracellular;organelle lumen		Pf00323, Pf00879	1667; 728358	ENSG00000206047.2; ENSG00000240247.7	8		Alpha-defensins; Neutrophil degranulation		6	0	1.486	0.975957	33.09	695783	1.03407e+06		28.06	Peak Found	High	High	Peak Found	Peak Found	1
DHX9	Q08211	Atp-dependent rna helicase a [OS=Homo sapiens]	0	5.201	1	2	5	2	1270	140.9	6.84	9.47	2	cell death;cell differentiation;cell organization and biogenesis;defense response;metabolic process;regulation of biological process;response to stimulus;transport	cytoplasm;cytoskeleton;cytosol;membrane;nucleus;ribosome	catalytic activity;DNA binding;metal ion binding;nucleotide binding;protein binding;RNA binding	Pf00035, Pf00270, Pf00271, Pf04408, Pf07717	1660	ENSG00000135829.16	1		TRAF6 mediated NF-kB activation; TAK1 activates NFkB by phosphorylation and activation of IKKs complex; RIP-mediated NFkB activation via ZBP1; Activated TLR4 signalling; Interleukin-1 family signaling; mRNA Splicing - Major Pathway; DEx/H-box helicases activate type I IFN and inflammatory cytokines production	mRNA Processing	34	0	3.253	0.313537	9.84	29021.9	163352		63.93	Peak Found	High	High	High	Peak Found	1
DIABLO	Q9NR28-1	Diablo homolog, mitochondrial [OS=Homo sapiens]	0	3.313	4	1	1	1	239	27.1	5.9	2.99	1	cell death;metabolic process;regulation of biological process;response to stimulus	cytoplasm;cytosol;mitochondrion	protein binding	Pf09057	56616	ENSG00000184047.16	12	Apoptosis - multiple species; Apoptosis	SMAC-mediated dissociation of IAP:caspase complexes ; SMAC binds to IAPs ; Release of apoptotic factors from the mitochondria	TNF alpha Signaling Pathway; Nanomaterial induced apoptosis; Apoptosis	13	0	0.678	0.182367	41.48	895948	607659		88.27	Peak Found	Peak Found	Peak Found	Peak Found	High	1
DIRAS2	Q96HU8	GTP-binding protein Di-Ras2 [OS=Homo sapiens]	0	5.108	6	1	3	1	199	22.5	8.76	8.76	1	regulation of biological process;response to stimulus	membrane	catalytic activity;nucleotide binding	Pf00071, Pf08477	54769	ENSG00000165023.6	9				0	0	100	6.46154e-17			117989		26.39	Not Found	High	High	Peak Found	High	1
DLD	P09622	Dihydrolipoyl dehydrogenase, mitochondrial [OS=Homo sapiens]	0	4.871	4	2	14	2	509	54.1	7.85	30.11	2	cellular homeostasis;metabolic process;regulation of biological process	mitochondrion;organelle lumen	catalytic activity;nucleotide binding;protein binding	Pf00070, Pf00890, Pf01134, Pf02852, Pf03486, Pf07992, Pf12831, Pf13450	1738	ENSG00000091140.13	7	Propanoate metabolism; Citrate cycle (TCA cycle); Carbon metabolism; Glycine, serine and threonine metabolism; Pyruvate metabolism; Glycolysis / Gluconeogenesis; Metabolic pathways; Glyoxylate and dicarboxylate metabolism; Valine, leucine and isoleucine degradation	Glycine degradation; Regulation of pyruvate dehydrogenase (PDH) complex; Lysine catabolism; Signaling by Retinoic Acid; Branched-chain amino acid catabolism; Citric acid cycle (TCA cycle)	Fatty Acid Beta Oxidation; TCA Cycle and Deficiency of Pyruvate Dehydrogenase complex (PDHc); Amino Acid metabolism; Glycolysis and Gluconeogenesis; TCA Cycle	29	0	3.138	0.359323	95.81	1.02075e+06	2.61695e+06		60.37	High	High	High	High	High	1
DLG1	Q12959	Disks large homolog 1 [OS=Homo sapiens]	0	2.255	1	1	1	1	904	100.4	5.76	2.14	1	cell communication;cell organization and biogenesis;cell proliferation;metabolic process;regulation of biological process;response to stimulus;transport	cytoplasm;cytosol;endoplasmic reticulum;Golgi;membrane;nucleus	catalytic activity;protein binding;structural molecule activity;transporter activity	Pf00018, Pf00595, Pf00625, Pf07653, Pf09058, Pf10600, Pf10608, Pf13180	1739	ENSG00000075711.20	3	Viral carcinogenesis; T cell receptor signaling pathway; Hippo signaling pathway; HTLV-I infection	NrCAM interactions; Synaptic adhesion-like molecules; Activation of Ca-permeable Kainate Receptor; Trafficking of AMPA receptors	Brain-Derived Neurotrophic Factor (BDNF) signaling pathway; T-Cell antigen Receptor (TCR) pathway during Staphylococcus aureus infection	20	0	100	6.46154e-17			112037		37.36	Not Found	Peak Found	Not Found	High	Peak Found	1
DLG2	Q15700	Disks large homolog 2 [OS=Homo sapiens]	0	3.704	2	2	3	2	870	97.5	6.47	4.44	2	cell communication;cell organization and biogenesis;metabolic process;regulation of biological process	cytosol;membrane	catalytic activity;protein binding	Pf00018, Pf00595, Pf00625, Pf07653, Pf10600, Pf13180	1740	ENSG00000150672.16	11	Hippo signaling pathway	Neurexins and neuroligins		4	0	0.509	0.0393581	73.91	104349	53147.3		102.12	Peak Found	High	Peak Found	Peak Found	High	1
DLG4	P78352	Disks large homolog 4 [OS=Homo sapiens]	0	4.01	2	1	4	1	724	80.4	5.88	9.65	1	cell communication;cell organization and biogenesis;cellular homeostasis;metabolic process;regulation of biological process;response to stimulus;transport	cytoplasm;cytoskeleton;cytosol;endoplasmic reticulum;membrane	catalytic activity;protein binding;transporter activity	Pf00018, Pf00595, Pf00625, Pf07653, Pf10600, Pf10608, Pf13180, Pf14604	1742	ENSG00000132535.18	17	Glutamatergic synapse; Huntington's disease; Hippo signaling pathway; Cocaine addiction	NrCAM interactions; Synaptic adhesion-like molecules; RHO GTPases activate CIT; Ras activation uopn Ca2+ infux through NMDA receptor; LGI-ADAM interactions; Activation of Ca-permeable Kainate Receptor; Unblocking of NMDA receptor, glutamate binding and activation; Trafficking of AMPA receptors; CREB phosphorylation through the activation of CaMKII; RAF/MAP kinase cascade; Neurexins and neuroligin…	BDNF-TrkB Signaling	38	0	3.333	0.291345	18.22	74422.6	248081		34.26	Peak Found	High	Peak Found	High	High	1
DLST	P36957	Dihydrolipoyllysine-residue succinyltransferase component of 2-oxoglutarate dehydrogenase complex, mitochondrial [OS=Homo sapiens]	0	19.357	13	5	21	5	453	48.7	8.95	56.99	5	metabolic process	membrane;mitochondrion;nucleus;organelle lumen	catalytic activity	Pf00198, Pf00364	1743	ENSG00000119689.14	14	Citrate cycle (TCA cycle); Carbon metabolism; Lysine degradation; Metabolic pathways	Lysine catabolism; Glyoxylate metabolism and glycine degradation; Citric acid cycle (TCA cycle)	TCA Cycle and Deficiency of Pyruvate Dehydrogenase complex (PDHc); Amino Acid metabolism; TCA Cycle	15	0	2.118	0.899152	46.55	838819	3.182e+06		46.22	Peak Found	High	Peak Found	High	High	1
DMTN; EPB49	Q08495-1	Dematin [OS=Homo sapiens]	0	3.011	3	1	1	1	405	45.5	8.88	2.46	1	cell organization and biogenesis;regulation of biological process;response to stimulus;transport	cytoplasm;cytoskeleton;cytosol;membrane	protein binding	Pf02209	2039	ENSG00000158856.17	8		Miscellaneous transport and binding events		2	0	100	6.46154e-17			161363		30.36	Not Found	Not Found	Not Found	High	Peak Found	1
DNAJB2	P25686-3	DnaJ homolog subfamily B member 2 [OS=Homo sapiens]	0	10.204	10	3	4	3	324	35.6	5.95	8.76	3	metabolic process;regulation of biological process;response to stimulus	cytoplasm;cytosol;endoplasmic reticulum;membrane;nucleus;proteasome	enzyme regulator activity;protein binding	Pf00226	3300	ENSG00000135924.15	2	Protein processing in endoplasmic reticulum			1	0	2.121	0.898093	22.32	484418	1.12827e+06		40.29	Peak Found	High	Peak Found	High	High	1
DNAJC11	Q9NVH1-1	DnaJ homolog subfamily C member 11 [OS=Homo sapiens]	0	2.203	1	1	1	1	559	63.2	8.4	1.8	1	cell organization and biogenesis	membrane;mitochondrion	protein binding	Pf00226, Pf11875	55735	ENSG00000007923.15	1		Cristae formation		3	0	1.422	0.975957	36.67	236306	335934		40.09	Peak Found	Peak Found	High	Peak Found	Peak Found	1
DNAJC6	O75061-1	putative tyrosine-protein phosphatase auxilin [OS=Homo sapiens]	0	2.039	1	1	2	1	913	99.9	7.25	4.05	1	cell organization and biogenesis;metabolic process;regulation of biological process;transport	cytosol	catalytic activity;protein binding	Pf00226, Pf10409	9829	ENSG00000116675.15	1	Endocytosis	Golgi Associated Vesicle Biogenesis; Clathrin-mediated endocytosis; Lysosome Vesicle Biogenesis		8	0	0.999	0.629981	38.49	99891	99783.4		32.76	High	Peak Found	High	Peak Found	Peak Found	1
DNM1	Q05193-1	Dynamin-1 [OS=Homo sapiens]	0	35.724	14	12	82	8	864	97.3	7.17	185.57	12	cell communication;cell organization and biogenesis;metabolic process;regulation of biological process;response to stimulus;transport	cytoplasm;cytoskeleton;Golgi;membrane	catalytic activity;nucleotide binding;protein binding;RNA binding	Pf00169, Pf00350, Pf01031, Pf02212	1759	ENSG00000106976.20	9	Endocytosis; Phospholipase D signaling pathway; Endocrine and other factor-regulated calcium reabsorption; Bacterial invasion of epithelial cells; Synaptic vesicle cycle	EPH-ephrin mediated repulsion of cells; Formation of annular gap junctions; Retrograde neurotrophin signalling; Toll Like Receptor 4 (TLR4) Cascade; Clathrin-mediated endocytosis; MHC class II antigen presentation; Recycling pathway of L1	Synaptic Vesicle Pathway; Primary Focal Segmental Glomerulosclerosis FSGS; One carbon metabolism and related pathways; EGF/EGFR Signaling Pathway	33	4	1.684	0.975957	55.45	4.16351e+06	7.50943e+06		26.66	High	High	High	High	High	1
DNM1L	O00429	Dynamin-1-like protein [OS=Homo sapiens]	0	1.969	1	1	1	1	736	81.8	6.81	1.65	1	cell death;cell organization and biogenesis;regulation of biological process;response to stimulus;transport	cytoplasm;cytoskeleton;cytosol;endoplasmic reticulum;Golgi;membrane;mitochondrion	catalytic activity;enzyme regulator activity;nucleotide binding;protein binding	Pf00350, Pf01031, Pf02212	10059	ENSG00000087470.17	12	TNF signaling pathway; NOD-like receptor signaling pathway	Apoptotic execution phase	Synaptic Vesicle Pathway	6	0	1.535	0.975957	68.65	42191.5	64758.3		48.52	Peak Found	Peak Found	Peak Found	High	Peak Found	1
DNM3	Q9UQ16	Dynamin-3 [OS=Homo sapiens]	0	12.142	5	5	32	1	869	97.7	8.35	67.73	5	cell organization and biogenesis;regulation of biological process;transport	cytoplasm;cytoskeleton;Golgi;membrane;mitochondrion	catalytic activity;nucleotide binding;protein binding	Pf00169, Pf00350, Pf01031, Pf02212	26052	ENSG00000197959.13	1	Endocytosis; Phospholipase D signaling pathway; Endocrine and other factor-regulated calcium reabsorption; Bacterial invasion of epithelial cells; Synaptic vesicle cycle	Retrograde neurotrophin signalling; Toll Like Receptor 4 (TLR4) Cascade; Clathrin-mediated endocytosis; MHC class II antigen presentation; Recycling pathway of L1	Synaptic Vesicle Pathway	24	0	0.301	0.000669162	28.14	182907	54975.7		26.37	High	Not Found	Peak Found	Peak Found	High	1
DPP6	P42658	Dipeptidyl aminopeptidase-like protein 6 [OS=Homo sapiens]	0.005	1.657	1	1	1	1	865	97.5	6.37	2.09	1	cell organization and biogenesis;metabolic process;regulation of biological process	membrane	catalytic activity	Pf00326, Pf00930	1804	ENSG00000282974.1; ENSG00000130226.16	7; CHR_HG2239_PATCH				0	0	100	6.46154e-17			113013		14.42	Not Found	High	Not Found	Not Found	Peak Found	1
DPYSL2	Q16555-1	Dihydropyrimidinase-related protein 2 [OS=Homo sapiens]	0	94.204	29	13	179	10	572	62.3	6.38	539.68	13	cell differentiation;cell organization and biogenesis;cellular component movement;development;metabolic process;regulation of biological process;response to stimulus;transport	cytoplasm;cytoskeleton;cytosol;membrane	catalytic activity;protein binding	Pf01979, Pf07969, Pf13147, Pf13594	1808	ENSG00000092964.17	8	Axon guidance	Recycling pathway of L1; CRMPs in Sema3A signaling	Regulation of Microtubule Cytoskeleton; Brain-Derived Neurotrophic Factor (BDNF) signaling pathway	9	4	1.709	0.975957	108.1	2.17777e+07	4.37884e+07		34.13	High	High	High	High	High	1
DPYSL3	Q14195-1	Dihydropyrimidinase-related protein 3 [OS=Homo sapiens]	0	26.428	6	3	37	1	570	61.9	6.49	120.96	3	cell organization and biogenesis;regulation of biological process;response to stimulus	cytoplasm;cytosol	catalytic activity;protein binding	Pf01979, Pf04909, Pf13147, Pf13594	1809	ENSG00000113657.12	5		CRMPs in Sema3A signaling		4	0	100	6.46154e-17			420647		29.95	Not Found	Peak Found	High	Peak Found	Peak Found	1
DPYSL4	O14531	dihydropyrimidinase-related protein 4 [OS=Homo sapiens]	0	15.328	5	2	11	2	572	61.8	7.09	40.7	2	cell death;cellular component movement	cytoplasm;cytosol	catalytic activity;protein binding	Pf01979, Pf07969, Pf13147, Pf13594	10570	ENSG00000151640.12	10		CRMPs in Sema3A signaling		4	0	100	6.46154e-17			331971		42.53	High	High	High	High	High	1
DPYSL5	Q9BPU6	Dihydropyrimidinase-related protein 5 [OS=Homo sapiens]	0	1.839	1	1	1	1	564	61.4	7.2	2.15	1	cellular component movement;regulation of biological process;response to stimulus	cytoplasm;cytosol	catalytic activity;protein binding	Pf01979, Pf13147, Pf13594	56896	ENSG00000157851.16	2	Axon guidance	CRMPs in Sema3A signaling		5	0	1.388	0.967911	28.43	245093	340303		30.87	Peak Found	Peak Found	Peak Found	Peak Found	High	1
DSP	P15924-1	Desmoplakin [OS=Homo sapiens]	0	2.069	0	1	1	1	2871	331.6	6.81	1.67	1	cell death;cell differentiation;cell organization and biogenesis;metabolic process;regulation of biological process;response to stimulus;transport	cytoplasm;cytoskeleton;membrane;nucleus	catalytic activity;motor activity;protein binding;RNA binding;structural molecule activity	Pf00038, Pf00681, Pf01540, Pf01576, Pf02463, Pf04111, Pf04156, Pf05483, Pf05557, Pf05622, Pf06008, Pf06160, Pf06637, Pf07888, Pf10174, Pf12072, Pf12128, Pf13166	1832	ENSG00000096696.13	6	Arrhythmogenic right ventricular cardiomyopathy (ARVC)	Apoptotic cleavage of cell adhesion proteins; Formation of the cornified envelope; Neutrophil degranulation	Arrhythmogenic Right Ventricular Cardiomyopathy; Lung fibrosis	14	0	0.399	0.0071409	85.85	57023.6	22772.9		70.87	High	Peak Found	Not Found	Peak Found	Not Found	1
DYNC1H1	Q14204	Cytoplasmic dynein 1 heavy chain 1 [OS=Homo sapiens]	0	25.123	2	13	22	13	4646	532.1	6.4	42.3	13	cell division;cell organization and biogenesis;cellular component movement;regulation of biological process;transport	cytoplasm;cytoskeleton;cytosol;extracellular;membrane;organelle lumen	catalytic activity;motor activity;nucleotide binding;protein binding;RNA binding	Pf00769, Pf03028, Pf03915, Pf04156, Pf07246, Pf07728, Pf08385, Pf08393, Pf12774, Pf12775, Pf12777, Pf12780, Pf12781, Pf13173, Pf13207, Pf13401	1778	ENSG00000197102.10	14	Phagosome; Salmonella infection; Vasopressin-regulated water reabsorption	COPI-independent Golgi-to-ER retrograde traffic; Regulation of PLK1 Activity at G2/M Transition; AURKA Activation by TPX2; Anchoring of the basal body to the plasma membrane; Recruitment of NuMA to mitotic centrosomes; Recruitment of mitotic centrosome proteins and complexes; Loss of Nlp from mitotic centrosomes; Amplification of signal from unattached kinetochores via a MAD2 inhibitory signal; N…		50	0	1.514	0.975957	49.49	1.77638e+06	2.64166e+06		61.31	High	High	High	High	High	1
DYNC1I1	O14576-1	cytoplasmic dynein 1 intermediate chain 1 [OS=Homo sapiens]	0.009	1.377	1	1	1	1	645	72.9	5.12	0	1	cell organization and biogenesis;cellular component movement;regulation of biological process;transport	chromosome;cytoplasm;cytoskeleton;cytosol;endosome;nucleus	catalytic activity;motor activity;protein binding	Pf00400, Pf11540	1780	ENSG00000158560.14	7	Phagosome; Salmonella infection; Vasopressin-regulated water reabsorption	COPI-independent Golgi-to-ER retrograde traffic; Amplification of signal from unattached kinetochores via a MAD2 inhibitory signal; Separation of Sister Chromatids; Resolution of Sister Chromatid Cohesion; RHO GTPases Activate Formins; COPI-mediated anterograde transport; MHC class II antigen presentation; HSP90 chaperone cycle for steroid hormone receptors (SHR)		36	0	100	6.46154e-17			61253.5		65.16	Not Found	Not Found	Not Found	Peak Found	High	1
ECH1	Q13011	Delta(3,5)-Delta(2,4)-dienoyl-CoA isomerase, mitochondrial [OS=Homo sapiens]	0	3.589	5	2	2	2	328	35.8	8	4.18	2	metabolic process	membrane;mitochondrion	catalytic activity;protein binding	Pf00378	1891	ENSG00000282853.1; ENSG00000104823.8	19; CHR_HG26_PATCH	Peroxisome		Fatty Acid Biosynthesis	2	0	100	6.46154e-17			154128		71.05	Not Found	High	Peak Found	Peak Found	High	1
ECHS1	P30084	Enoyl-CoA hydratase, mitochondrial [OS=Homo sapiens]	0	3.421	4	1	6	1	290	31.4	8.07	18.86	1	metabolic process	mitochondrion;organelle lumen	catalytic activity;protein binding	Pf00378, Pf01343	1892	ENSG00000127884.4	10	Butanoate metabolism; Fatty acid degradation; Propanoate metabolism; Carbon metabolism; Lysine degradation; beta-Alanine metabolism; Fatty acid elongation; Metabolic pathways; Tryptophan metabolism; Valine, leucine and isoleucine degradation; Fatty acid metabolism	Beta oxidation of hexanoyl-CoA to butanoyl-CoA; Beta oxidation of butanoyl-CoA to acetyl-CoA; Beta oxidation of decanoyl-CoA to octanoyl-CoA-CoA; Beta oxidation of octanoyl-CoA to hexanoyl-CoA; Beta oxidation of lauroyl-CoA to decanoyl-CoA-CoA	Fatty Acid Beta Oxidation; Fatty Acid Biosynthesis; Tryptophan metabolism	24	0	1.506	0.975957	41.75	324598	488937		42.39	Peak Found	High	High	High	Peak Found	1
EEF1A2	Q05639	Elongation factor 1-alpha 2 [OS=Homo sapiens]	0	24.413	11	5	141	5	463	50.4	9.03	500.59	5	metabolic process;regulation of biological process;response to stimulus	cytoplasm;nucleus	catalytic activity;nucleotide binding;protein binding;RNA binding	Pf00009, Pf03143, Pf03144	1917	ENSG00000101210.10	20	RNA transport; Legionellosis	Eukaryotic Translation Elongation	Translation Factors	6	0	0.802	0.359157	88.88	8.5555e+06	4.34957e+06		80.06	High	High	High	High	High	1
EEF1G	P26641	elongation factor 1-gamma [OS=Homo sapiens]	0	2.727	3	2	4	2	437	50.1	6.67	8	2	metabolic process;response to stimulus	cytoplasm;cytosol;endoplasmic reticulum;membrane;nucleus	catalytic activity;protein binding;RNA binding	Pf00043, Pf00647, Pf02798, Pf13409, Pf13410, Pf13417, Pf14497	1937	ENSG00000254772.9	11	Legionellosis	Eukaryotic Translation Elongation	Translation Factors	5	0	1.942	0.943912	59.5	938865	1.03965e+06		69.72	High	High	Peak Found	Peak Found	High	1
EEF2	P13639	Elongation factor 2 [OS=Homo sapiens]	0	6.09	3	3	9	3	858	95.3	6.83	23.21	3	cell differentiation;cell proliferation;metabolic process;regulation of biological process;response to stimulus;transport	cytoplasm;cytosol;extracellular;membrane;nucleus;organelle lumen;ribosome	catalytic activity;nucleotide binding;protein binding;RNA binding	Pf00009, Pf00679, Pf03144, Pf03764, Pf14492	1938	ENSG00000167658.15	19	Oxytocin signaling pathway; AMPK signaling pathway	Peptide chain elongation; Protein methylation; Synthesis of diphthamide-EEF2; Neutrophil degranulation; Uptake and function of diphtheria toxin	Translation Factors; AMP-activated Protein Kinase (AMPK) Signaling; Brain-Derived Neurotrophic Factor (BDNF) signaling pathway	20	0	1.553	0.976634	36.69	309570	750653		21.54	High	High	High	High	High	1
EHD3	Q9NZN3	EH domain-containing protein 3 [OS=Homo sapiens]	0	3.715	3	2	2	2	535	60.8	6.57	2.32	2	cell organization and biogenesis;coagulation;metabolic process;regulation of biological process;transport	cytoplasm;cytosol;endosome;membrane;nucleus	metal ion binding;nucleotide binding;protein binding	Pf00350, Pf01926, Pf12763	30845	ENSG00000013016.15	2	Endocytosis	Factors involved in megakaryocyte development and platelet production		3	0	1.213	0.922157	16.97	447573	542462		40.11	Peak Found	Peak Found	Peak Found	High	High	1
EIF2S1	P05198	Eukaryotic translation initiation factor 2 subunit 1 [OS=Homo sapiens]	0	4.387	4	1	3	1	315	36.1	5.08	8	1	cell communication;metabolic process;regulation of biological process;response to stimulus;transport	cytoplasm;cytosol;membrane;nucleus;ribosome	protein binding;RNA binding	Pf00575, Pf07541	1965	ENSG00000134001.12	14	Protein processing in endoplasmic reticulum; Apoptosis; Non-alcoholic fatty liver disease (NAFLD); RNA transport; Measles; Herpes simplex infection; Hepatitis C; Influenza A	Formation of the ternary complex, and subsequently, the 43S complex; L13a-mediated translational silencing of Ceruloplasmin expression; ABC-family proteins mediated transport; Translation initiation complex formation; PERK regulates gene expression; GTP hydrolysis and joining of the 60S ribosomal subunit; Recycling of eIF2:GDP; Ribosomal scanning and start codon recognition	Translation Factors; Brain-Derived Neurotrophic Factor (BDNF) signaling pathway	25	0	100	6.46154e-17			155594		20.65	Not Found	High	High	Peak Found	High	1
EIF4A2	Q14240-1	eukaryotic initiation factor 4A-II [OS=Homo sapiens]	0	4.946	5	2	6	2	407	46.4	5.48	11.17	2	metabolic process;regulation of biological process	cytosol	catalytic activity;DNA binding;nucleotide binding;protein binding;RNA binding	Pf00270, Pf00271, Pf04851	1974	ENSG00000156976.16	3	RNA transport	ISG15 antiviral mechanism; L13a-mediated translational silencing of Ceruloplasmin expression; Translation initiation complex formation; GTP hydrolysis and joining of the 60S ribosomal subunit; Deadenylation of mRNA; Ribosomal scanning and start codon recognition	Translation Factors	19	0	0.952	0.556871	36.47	199676	287742		62.36	High	High	High	High	High	1
EIF4A3	P38919	Eukaryotic initiation factor 4A-III [OS=Homo sapiens]	0	2.256	3	1	2	1	411	46.8	6.73	3.92	1	metabolic process;regulation of biological process;response to stimulus;transport	cytoplasm;cytosol;membrane;nucleus;spliceosomal complex	catalytic activity;nucleotide binding;protein binding;RNA binding	Pf00270, Pf00271	9775	ENSG00000141543.9	17	Spliceosome; mRNA surveillance pathway; RNA transport	ISG15 antiviral mechanism; mRNA 3'-end processing; mRNA Splicing - Major Pathway; Cleavage of Growing Transcript in the Termination Region ; Regulation of expression of SLITs and ROBOs; Transport of Mature mRNA derived from an Intron-Containing Transcript; Nonsense Mediated Decay (NMD) enhanced by the Exon Junction Complex (EJC); Deadenylation of mRNA		27	0	2.114	0.901243	26.73	25114.7	53081		22.46	Peak Found	Peak Found	Peak Found	High	High	1
EIF4B	P23588	eukaryotic translation initiation factor 4B [OS=Homo sapiens]	0	3.107	2	1	1	1	611	69.1	5.73	2.77	1	cell organization and biogenesis;metabolic process;regulation of biological process	cytosol	catalytic activity;protein binding;RNA binding	Pf00076, Pf14259	1975	ENSG00000063046.17	12	Proteoglycans in cancer; mTOR signaling pathway; RNA transport; PI3K-Akt signaling pathway	mTORC1-mediated signalling; L13a-mediated translational silencing of Ceruloplasmin expression; Translation initiation complex formation; GTP hydrolysis and joining of the 60S ribosomal subunit; Deadenylation of mRNA; Ribosomal scanning and start codon recognition	Translation Factors; Focal Adhesion-PI3K-Akt-mTOR-signaling pathway; Interferon type I signaling pathways	22	0	1.089	0.760554	40.72	56459.7	61498.1		42.87	Peak Found	Peak Found	Peak Found	Peak Found	High	1
EMD	P50402	Emerin [OS=Homo sapiens]	0	3.831	5	1	2	1	254	29	5.5	4.58	1	cell differentiation;cell organization and biogenesis;regulation of biological process;response to stimulus	cytoplasm;endoplasmic reticulum;membrane;nucleus	protein binding	Pf03020	2010	ENSG00000102119.10	X	Arrhythmogenic right ventricular cardiomyopathy (ARVC); Dilated cardiomyopathy; Hypertrophic cardiomyopathy (HCM)	Depolymerisation of the Nuclear Lamina; Initiation of Nuclear Envelope Reformation; Clearance of Nuclear Envelope Membranes from Chromatin	Arrhythmogenic Right Ventricular Cardiomyopathy	15	0	1.529	0.975957	24.72	86377.6	132105		36.97	Peak Found	Peak Found	High	High	Peak Found	1
ENDOD1	O94919	endonuclease domain-containing 1 protein [OS=Homo sapiens]	0.006	1.621	2	1	1	1	500	55	5.71	2.29	1	metabolic process;transport	cytosol;extracellular;membrane	catalytic activity;metal ion binding	Pf01223	23052	ENSG00000149218.4	11		Platelet degranulation		4	0	100	6.46154e-17			294703			Not Found	Not Found	Not Found	Not Found	High	1
ENO1	P06733-1	alpha-enolase [OS=Homo sapiens]	0	47.512	39	13	53	11	434	47.1	7.39	124.24	13	metabolic process;regulation of biological process;response to stimulus	cell surface;cytoplasm;cytosol;membrane;nucleus	catalytic activity;DNA binding;metal ion binding;protein binding;RNA binding	Pf00113, Pf03952, Pf13378	2023	ENSG00000074800.13	1	HIF-1 signaling pathway; Carbon metabolism; Glycolysis / Gluconeogenesis; RNA degradation; Biosynthesis of amino acids; Metabolic pathways	Gluconeogenesis; Glycolysis	Glycolysis and Gluconeogenesis	12	2	1.237	0.924753	100.75	4.33684e+06	8.31387e+06		61.19	High	High	High	High	High	1
ENO2	P09104	Gamma-enolase [OS=Homo sapiens]	0	32.446	27	7	33	5	434	47.2	5.03	89.91	7	metabolic process	cytoplasm;cytosol;membrane	catalytic activity;metal ion binding;protein binding	Pf00113, Pf03952, Pf13378	2026	ENSG00000111674.8	12	HIF-1 signaling pathway; Carbon metabolism; Glycolysis / Gluconeogenesis; RNA degradation; Biosynthesis of amino acids; Metabolic pathways	Gluconeogenesis; Glycolysis	Glycolysis and Gluconeogenesis	12	0	2.541	0.618271	78.45	7.69513e+06	9.30164e+06		51.51	High	High	High	High	High	1
EPB41L1	Q9H4G0-1	Band 4.1-like protein 1 [OS=Homo sapiens]	0	2.381	1	1	3	1	881	98.4	5.62	5.91	1	cell organization and biogenesis	cytoplasm;cytoskeleton;cytosol;membrane	protein binding;structural molecule activity	Pf00373, Pf04382, Pf05902, Pf08736, Pf09379, Pf09380	2036	ENSG00000088367.21	20	Tight junction	Trafficking of AMPA receptors; Neurexins and neuroligins		8	0	1.663	0.975957	13.53	139274	231601		10.57	Peak Found	Peak Found	Peak Found	High	High	1
EPB41L2	O43491-1	band 4.1-like protein 2 [OS=Homo sapiens]	0	1.948	1	1	1	1	1005	112.5	5.44	2.01	1	cell division;cell organization and biogenesis;transport	cytoplasm;cytoskeleton;cytosol;membrane;nucleus	protein binding;structural molecule activity	Pf00373, Pf04382, Pf05902, Pf08736, Pf09379, Pf09380	2037	ENSG00000079819.18	6	Tight junction	Neurexins and neuroligins		4	0	100	6.46154e-17			47386.4		38.12	Not Found	Peak Found	Peak Found	Peak Found	High	1
EPB41L3	Q9Y2J2	Band 4.1-like protein 3 [OS=Homo sapiens]	0	7.728	2	2	11	2	1087	120.6	5.19	31.52	2	cell death;cell organization and biogenesis;regulation of biological process	cytoplasm;cytoskeleton;cytosol;membrane	protein binding;structural molecule activity	Pf00373, Pf04382, Pf05902, Pf08736, Pf09379, Pf09380	23136	ENSG00000082397.17	18	Tight junction	Neurexins and neuroligins		4	0	1.266	0.924753	35.94	987499	1.31576e+06		39.98	Peak Found	High	High	High	High	1
EPHX1	P07099	epoxide hydrolase 1 [OS=Homo sapiens]	0	2.31	2	1	5	1	455	52.9	7.25	9.42	1	metabolic process;response to stimulus	endoplasmic reticulum;membrane	catalytic activity;protein binding	Pf00561, Pf06441, Pf12697	2052	ENSG00000143819.12	1	Bile secretion; Metabolism of xenobiotics by cytochrome P450; Chemical carcinogenesis	Phase I - Functionalization of compounds	Photodynamic therapy-induced NFE2L2 (NRF2) survival signaling; Benzene metabolism; Benzo(a)pyrene metabolism; Aflatoxin B1 metabolism; Metapathway biotransformation	11	0	1.317	0.954406	106.59	359608	473445		67.97	High	High	Peak Found	Peak Found	High	1
ERMN	Q8TAM6	ermin [OS=Homo sapiens]	0	2.88	4	1	3	1	284	32.8	4.84	7.18	1	cell organization and biogenesis;regulation of biological process	cytoplasm;cytoskeleton	protein binding		57471	ENSG00000136541.14	2				0	0	1.872	0.958333	6.86	175021	327698		35.06	Peak Found	Not Found	High	High	High	1
ETFA	P13804-1	Electron transfer flavoprotein subunit alpha, mitochondrial [OS=Homo sapiens]	0	3.106	5	1	2	1	333	35.1	8.38	4.32	1	metabolic process;transport	mitochondrion;organelle lumen	catalytic activity;nucleotide binding;protein binding	Pf00766, Pf01012	2108	ENSG00000140374.15	15		Respiratory electron transport		4	0	1.088	0.760554	12.57	82153.8	89347.7		11.95	Peak Found	High	Not Found	Not Found	High	1
ETFB	P38117	electron transfer flavoprotein subunit beta [OS=Homo sapiens]	0	12.425	18	5	10	5	255	27.8	8.1	23.03	5	metabolic process;transport	cytosol;mitochondrion;organelle lumen	protein binding	Pf01012	2109	ENSG00000105379.9	19		Protein methylation; Respiratory electron transport		7	0	2.047	0.924753	75.03	612508	1.32175e+06		62.51	High	High	Peak Found	High	High	1
EZR	P15311	Ezrin [OS=Homo sapiens]	0	6.605	4	3	6	2	586	69.4	6.27	13.07	3	cell differentiation;cell organization and biogenesis;cellular component movement;metabolic process;regulation of biological process;response to stimulus;transport	cytoplasm;cytoskeleton;cytosol;endosome;membrane	protein binding;RNA binding	Pf00373, Pf00769, Pf09379, Pf09380	7430	ENSG00000092820.17	6	Pathogenic Escherichia coli infection; MicroRNAs in cancer; Proteoglycans in cancer; Regulation of actin cytoskeleton; Leukocyte transendothelial migration; Gastric acid secretion	Netrin-1 signaling; Recycling pathway of L1	Pathogenic Escherichia coli infection; AGE/RAGE pathway; VEGFA-VEGFR2 Signaling Pathway; Regulation of Actin Cytoskeleton	15	1	1.752	0.975957	90.25	38760.6	911631		58.99	Not Found	High	Peak Found	Peak Found	High	1
FABP5	Q01469	Fatty acid-binding protein, epidermal [OS=Homo sapiens]	0	2.781	7	1	3	1	135	15.2	7.01	5.74	1	metabolic process;transport	cytoplasm;cytosol;extracellular;membrane;organelle lumen	protein binding;transporter activity	Pf00061	2171	ENSG00000164687.10	8	PPAR signaling pathway	Triglyceride catabolism; Signaling by Retinoic Acid; Neutrophil degranulation	PPAR signaling pathway	12	0	1.549	0.976043	54.61	72323.1	112050		50.9	Peak Found	Peak Found	Peak Found	High	High	1
FAM136A	Q96C01	Protein FAM136A [OS=Homo sapiens]	0.009	1.508	7	1	1	1	138	15.6	7.61	2.32	1		cytoplasm		Pf05811	84908	ENSG00000035141.7	2				0	0	1.44	0.975957	36.19	625577	900544		33.54	Peak Found	Peak Found	Not Found	High	Not Found	1
FARSA	Q9Y285	Phenylalanine--tRNA ligase alpha subunit [OS=Homo sapiens]	0	5.002	2	1	4	1	508	57.5	7.8	8.84	1	cell organization and biogenesis;metabolic process;regulation of biological process	cytoplasm;cytosol;membrane	catalytic activity;nucleotide binding;protein binding;RNA binding	Pf00152, Pf01409, Pf08279, Pf12802, Pf13463	2193	ENSG00000179115.10	19	Aminoacyl-tRNA biosynthesis	Cytosolic tRNA aminoacylation		5	0	3.274	0.311104	28.71	30992.5	101469		59.29	Peak Found	High	High	High	High	1
FARSB	Q9NSD9	Phenylalanine--tRNA ligase beta subunit [OS=Homo sapiens]	0.009	1.405	1	1	2	1	589	66.1	6.84	1.61	1	cell organization and biogenesis;metabolic process	cytoplasm;cytosol;membrane	catalytic activity;metal ion binding;nucleotide binding;protein binding;RNA binding	Pf03483, Pf03484	10056	ENSG00000116120.9	2	Aminoacyl-tRNA biosynthesis	Cytosolic tRNA aminoacylation	Amino Acid metabolism	6	0	5.401	0.0221552	39.5	51250.4	276795		37.81	Peak Found	High	Peak Found	Peak Found	High	1
FASN	P49327	Fatty acid synthase [OS=Homo sapiens]	0.002	1.779	0	1	1	1	2511	273.3	6.44	2.21	1	cell differentiation;metabolic process;regulation of biological process;response to stimulus	cytoplasm;cytosol;Golgi;membrane;mitochondrion	catalytic activity;nucleotide binding;protein binding;RNA binding	Pf00106, Pf00107, Pf00108, Pf00109, Pf00698, Pf00975, Pf02801, Pf08242, Pf08659, Pf13602, Pf14765	2194	ENSG00000169710.8	17	Insulin signaling pathway; Fatty acid biosynthesis; AMPK signaling pathway; Metabolic pathways; Fatty acid metabolism	ChREBP activates metabolic gene expression; Fatty acyl-CoA biosynthesis; Vitamin B5 (pantothenate) metabolism; Activation of gene expression by SREBF (SREBP)	AMP-activated Protein Kinase (AMPK) Signaling; Sterol Regulatory Element-Binding Proteins (SREBP) signalling; SREBF and miR33 in cholesterol and lipid homeostasis; Liver X Receptor Pathway; Fatty Acid Biosynthesis; Angiopoietin Like Protein 8 Regulatory Pathway	23	0								Not Found	Not Found	Not Found	Not Found	High	1
FBXO2	Q9UK22	F-box only protein 2 [OS=Homo sapiens]	0	5.859	5	1	1	1	296	33.3	4.37	3.7	1	metabolic process;regulation of biological process	cytoplasm;cytosol;endoplasmic reticulum;membrane	catalytic activity;protein binding	Pf04300	26232	ENSG00000116661.9	1	Ubiquitin mediated proteolysis; Protein processing in endoplasmic reticulum	Antigen processing: Ubiquitination & Proteasome degradation; Neddylation		9	0	6.189	0.00834452	0	31153.6	192804			Peak Found	Not Found	Not Found	Not Found	High	1
FGA	P02671-1	Fibrinogen alpha chain [OS=Homo sapiens]	0	17.698	8	6	12	6	866	94.9	6.01	33.98	6	cell organization and biogenesis;coagulation;defense response;metabolic process;regulation of biological process;response to stimulus;transport	cell surface;extracellular;membrane;organelle lumen	metal ion binding;protein binding;structural molecule activity	Pf00147, Pf02414, Pf08702, Pf12160	2243	ENSG00000171560.14	4	Complement and coagulation cascades; Platelet activation	Post-translational protein phosphorylation; Integrin cell surface interactions; Regulation of Insulin-like Growth Factor (IGF) transport and uptake by Insulin-like Growth Factor Binding Proteins (IGFBPs); Signaling by BRAF and RAF fusions; Amyloid fiber formation; MAP2K and MAPK activation; GRB2:SOS provides linkage to MAPK signaling for Integrins ; Signaling by RAS mutants; Signaling by high-kin…	Blood Clotting Cascade; VEGFA-VEGFR2 Signaling Pathway	42	0	0.65	0.148118	82.14	1.01704e+08	1.21349e+08		24.17	High	Peak Found	High	Peak Found	High	1
FGB	P02675	Fibrinogen beta chain [OS=Homo sapiens]	0	21.206	13	6	24	6	491	55.9	8.27	65.69	6	cell organization and biogenesis;coagulation;defense response;metabolic process;regulation of biological process;response to stimulus;transport	cell surface;cytoplasm;extracellular;membrane;organelle lumen	protein binding;structural molecule activity	Pf00147, Pf08702	2244	ENSG00000171564.11	4	Complement and coagulation cascades; Platelet activation	Integrin cell surface interactions; Signaling by BRAF and RAF fusions; MAP2K and MAPK activation; GRB2:SOS provides linkage to MAPK signaling for Integrins ; Signaling by RAS mutants; Signaling by high-kinase activity BRAF mutants; Signaling by moderate kinase activity BRAF mutants; Platelet degranulation ; p130Cas linkage to MAPK signaling for integrins; Paradoxical activation of RAF signaling b…	Blood Clotting Cascade; VEGFA-VEGFR2 Signaling Pathway; Complement and Coagulation Cascades	38	0	0.228	4.63748e-05	91.6	8.05308e+06	904116		88.57	High	High	High	Peak Found	High	1
FGG	P02679	Fibrinogen gamma chain [OS=Homo sapiens]	0	11.81	9	4	15	4	453	51.5	5.62	33.65	4	cell organization and biogenesis;coagulation;metabolic process;regulation of biological process;response to stimulus;transport	cell surface;cytoplasm;extracellular;membrane;organelle lumen	catalytic activity;metal ion binding;protein binding;structural molecule activity	Pf00147, Pf08317, Pf08702, Pf15397	2266	ENSG00000171557.16	4	Complement and coagulation cascades; Staphylococcus aureus infection; Platelet activation	Post-translational protein phosphorylation; Integrin cell surface interactions; Regulation of Insulin-like Growth Factor (IGF) transport and uptake by Insulin-like Growth Factor Binding Proteins (IGFBPs); Signaling by BRAF and RAF fusions; MAP2K and MAPK activation; GRB2:SOS provides linkage to MAPK signaling for Integrins ; Signaling by RAS mutants; Signaling by high-kinase activity BRAF mutants…	Blood Clotting Cascade; VEGFA-VEGFR2 Signaling Pathway	42	0	0.123	2.46351e-08	97.88	6.3556e+06	469135		101.65	High	High	High	Peak Found	High	1
FH	P07954	fumarate hydratase, mitochondrial [OS=Homo sapiens]	0	17.87	10	3	4	3	510	54.6	8.76	14.07	3	metabolic process	cytoplasm;mitochondrion;organelle lumen	catalytic activity;protein binding	Pf00206, Pf10415	2271	ENSG00000091483.6	1	Citrate cycle (TCA cycle); Carbon metabolism; Pyruvate metabolism; Pathways in cancer; Renal cell carcinoma; Metabolic pathways	Citric acid cycle (TCA cycle)	TCA Cycle and Deficiency of Pyruvate Dehydrogenase complex (PDHc); Amino Acid metabolism; TCA Cycle	13	0	1.737	0.975957	83.33	395381	374084		81.6	Peak Found	High	Peak Found	Peak Found	High	1
FIS1	Q9Y3D6	mitochondrial fission 1 protein [OS=Homo sapiens]	0	2.292	9	1	1	1	152	16.9	8.79	2.55	1	cell death;cell organization and biogenesis;cellular homeostasis;metabolic process;regulation of biological process;response to stimulus;transport	endoplasmic reticulum;membrane;mitochondrion	protein binding	Pf14852, Pf14853	51024	ENSG00000214253.8	7				0	0								Not Found	High	Not Found	Not Found	Not Found	1
FKBP4	Q02790	Peptidyl-prolyl cis-trans isomerase FKBP4 [OS=Homo sapiens]	0.009	1.327	3	1	1	1	459	51.8	5.43	0	1	cell organization and biogenesis;metabolic process;regulation of biological process;response to stimulus;transport	cytoplasm;cytoskeleton;cytosol;mitochondrion;nucleus	catalytic activity;nucleotide binding;protein binding;RNA binding	Pf00254, Pf00515, Pf07719, Pf13174, Pf13371, Pf13414, Pf13424, Pf13432, Pf14559	2288	ENSG00000004478.7	12	Estrogen signaling pathway	Attenuation phase; HSP90 chaperone cycle for steroid hormone receptors (SHR)	Androgen receptor signaling pathway	8	0	2.249	0.812581	7.35	66662.6	149953		5.7	Peak Found	Not Found	Peak Found	Peak Found	High	1
FLG2	Q5D862	Filaggrin-2 [OS=Homo sapiens]	0	7.273	1	2	3	2	2391	247.9	8.31	8.49	2	transport	cytoplasm;extracellular;nucleus	metal ion binding;structural molecule activity		388698	ENSG00000143520.6	1		Neutrophil degranulation		3	0	1.157	0.862897	91.7	1.75572e+06	1.0929e+06		72.53	Peak Found	High	Peak Found	High	Peak Found	1
FLOT1	O75955	Flotillin-1 [OS=Homo sapiens]	0	7.633	7	3	6	3	427	47.3	7.49	14.01	3	cell organization and biogenesis;regulation of biological process;response to stimulus;transport	cytoskeleton;endosome;membrane	protein binding	Pf01145	10211	ENSG00000206379.12; ENSG00000230143.9; ENSG00000137312.14; ENSG00000206480.11; ENSG00000232280.9	6; CHR_HSCHR6_MHC_DBB_CTG1; CHR_HSCHR6_MHC_SSTO_CTG1; CHR_HSCHR6_MHC_QBL_CTG1; CHR_HSCHR6_MHC_COX_CTG1	Insulin signaling pathway	Synaptic adhesion-like molecules	Angiopoietin Like Protein 8 Regulatory Pathway; Insulin Signaling	6	0	1.312	0.949258	22.56	498768	842859		36.26	Peak Found	Peak Found	Peak Found	High	High	1
FLOT2	Q14254	Flotillin-2 [OS=Homo sapiens]	0	4.391	5	2	3	2	428	47	5.25	7.62	2	cell organization and biogenesis;regulation of biological process	cytoskeleton;endosome;membrane	protein binding	Pf01145	2319	ENSG00000132589.15	17	Insulin signaling pathway	Synaptic adhesion-like molecules	Angiopoietin Like Protein 8 Regulatory Pathway; Insulin Signaling	6	0	1.242	0.924753	59.39	87707.3	327097		32.66	Peak Found	Peak Found	Peak Found	High	High	1
FSCN1	Q16658	Fascin [OS=Homo sapiens]	0	9.21	8	4	12	4	493	54.5	7.24	20.77	4	cell organization and biogenesis;cell proliferation;cellular component movement;regulation of biological process	cytoplasm;cytoskeleton;cytosol	protein binding;RNA binding	Pf06268	6624	ENSG00000075618.17	7	MicroRNAs in cancer	Interleukin-4 and 13 signaling		5	0	1.581	0.997695	68.65	1.05447e+06	1.38142e+06		41.32	High	High	High	High	High	1
FTH1	P02794	Ferritin heavy chain [OS=Homo sapiens]	0	10.479	15	3	21	3	183	21.2	5.55	39.24	3	cellular homeostasis;metabolic process;regulation of biological process;response to stimulus;transport	cytosol;extracellular;nucleus;vacuole	catalytic activity;metal ion binding;protein binding	Pf00210	2495	ENSG00000167996.15	11	Mineral absorption	Neutrophil degranulation; Golgi Associated Vesicle Biogenesis; Iron uptake and transport; Scavenging by Class A Receptors	Iron metabolism in placenta; NRF2 pathway	15	0	1.487	0.975957	92.14	887904	1.42114e+06		160.3	High	High	High	Peak Found	High	1
FTL	P02792	Ferritin light chain [OS=Homo sapiens]	0	9.567	13	2	17	2	175	20	5.78	42.43	2	cellular homeostasis;transport	cytosol;extracellular;membrane;organelle lumen;vacuole	metal ion binding;protein binding	Pf00210	2512	ENSG00000087086.14	19	Mineral absorption	Neutrophil degranulation; Golgi Associated Vesicle Biogenesis; Iron uptake and transport; Scavenging by Class A Receptors	NRF2 pathway	14	0	3.064	0.391623	75.13	69893	214160		159.64	Peak Found	Peak Found	Peak Found	Not Found	High	1
FXYD1	O00168	Phospholemman [OS=Homo sapiens]	0	3.054	13	1	3	1	92	10.4	9.14	7.43	1	regulation of biological process;transport	membrane	protein binding;transporter activity	Pf02038	5348	ENSG00000266964.5	19	cAMP signaling pathway	Ion homeostasis; Ion transport by P-type ATPases		7	0	100	6.46154e-17			156936		49.57	Not Found	High	High	Not Found	Not Found	1
GABRA1	P14867	Gamma-aminobutyric acid receptor subunit alpha-1 [OS=Homo sapiens]	0	3.492	2	1	3	1	456	51.8	9.22	8.16	1	cell communication;regulation of biological process;response to stimulus;transport	membrane	receptor activity;signal transducer activity;transporter activity	Pf02931, Pf02932	2554	ENSG00000022355.16	5	Neuroactive ligand-receptor interaction; Morphine addiction; Taste transduction; Retrograde endocannabinoid signaling; GABAergic synapse; Nicotine addiction	GABA A receptor activation	Serotonin and anxiety; Sudden Infant Death Syndrome (SIDS) Susceptibility Pathways	13	0	1.531	0.975957	44.71	153590	235137		43.23	Peak Found	High	Peak Found	High	High	1
GAP43	P17677-1	Neuromodulin [OS=Homo sapiens]	0	9.306	14	2	4	2	238	24.8	4.72	11.78	2	cell differentiation;cell organization and biogenesis;cellular component movement;development;regulation of biological process;response to stimulus	cytoplasm;membrane	protein binding	Pf00612, Pf10580	2596	ENSG00000172020.12	3		L1CAM interactions	Glial Cell Differentiation; Spinal Cord Injury	5	0	0.902	0.513934	48.74	96606.9	111836		51.72	High	High	Peak Found	High	High	1
GAPDH	P04406-1	glyceraldehyde-3-phosphate dehydrogenase [OS=Homo sapiens]	0	69.186	47	11	150	11	335	36	8.46	421.72	11	cell death;cell organization and biogenesis;defense response;metabolic process;regulation of biological process;response to stimulus	cytoplasm;cytoskeleton;cytosol;membrane;nucleus	catalytic activity;enzyme regulator activity;nucleotide binding;protein binding	Pf00044, Pf02800	2597	ENSG00000111640.14	12	HIF-1 signaling pathway; Carbon metabolism; Alzheimer's disease; Glycolysis / Gluconeogenesis; Biosynthesis of amino acids; Metabolic pathways	Gluconeogenesis; Glycolysis	Cori Cycle; Alzheimers Disease; Glycolysis and Gluconeogenesis; Sudden Infant Death Syndrome (SIDS) Susceptibility Pathways	15	0	1.698	0.975957	55.96	1.42962e+07	1.73541e+07		66.47	High	High	High	High	High	1
GBAS; NIPSNAP2	O75323-1	Protein NipSnap homolog 2 [OS=Homo sapiens]	0.009	1.353	3	1	1	1	286	33.7	9.36	2.34	1	metabolic process;regulation of biological process	cytoplasm;membrane;mitochondrion	protein binding	Pf07978	2631	ENSG00000146729.9	7				0	0	0.399	0.00710473	51.84	504719	201252		148.32	Peak Found	Peak Found	Peak Found	Peak Found	High	1
GCLC	P48506	glutamate--cysteine ligase catalytic subunit [OS=Homo sapiens]	0.002	1.811	2	1	1	1	637	72.7	6.09	2.5	1	cell organization and biogenesis;cellular homeostasis;metabolic process;regulation of biological process;response to stimulus	cytosol	catalytic activity;metal ion binding;nucleotide binding;protein binding	Pf03074	2729	ENSG00000001084.10	6	Glutathione metabolism; Metabolic pathways; Cysteine and methionine metabolism	Defective GCLC causes Hemolytic anemia due to gamma-glutamylcysteine synthetase deficiency (HAGGSD); Glutathione synthesis and recycling	Glutathione metabolism; Trans-sulfuration and one carbon metabolism; Aryl Hydrocarbon Receptor; Apoptosis-related network due to altered Notch3 in ovarian cancer; NRF2 pathway; Transcriptional activation by NRF2; Photodynamic therapy-induced NFE2L2 (NRF2) survival signaling; One carbon metabolism and related pathways; Oxidative Stress	21	0								Not Found	Not Found	Not Found	Not Found	High	1
GDA	Q9Y2T3	guanine deaminase [OS=Homo sapiens]	0	2.159	2	1	1	1	454	51	5.68	2.6	1	metabolic process	cytosol	catalytic activity;metal ion binding	Pf01979, Pf07969, Pf13147	9615	ENSG00000119125.16	9	Purine metabolism; Metabolic pathways	Purine catabolism		6	0	100	6.46154e-17			240783		28.93	Not Found	High	Peak Found	Peak Found	Not Found	1
GDI1	P31150	Rab GDP dissociation inhibitor alpha [OS=Homo sapiens]	0	19.306	13	6	28	5	447	50.6	5.14	76.18	6	metabolic process;regulation of biological process;response to stimulus;transport	cytoplasm;cytosol;Golgi	catalytic activity;enzyme regulator activity;protein binding	Pf00996	2664	ENSG00000203879.11	X		RAB GEFs exchange GTP for GDP on RABs; Rho GTPase cycle	Integrated Breast Cancer Pathway	8	1	1.302	0.945532	55.28	2.92404e+06	3.59851e+06		60.63	High	High	High	High	High	1
GDI2	P50395-1	Rab GDP dissociation inhibitor beta [OS=Homo sapiens]	0	4.147	4	2	8	1	445	50.6	6.47	15.53	2	metabolic process;regulation of biological process;response to stimulus;transport	cytoplasm;cytosol;extracellular;membrane;organelle lumen	catalytic activity;enzyme regulator activity;protein binding;RNA binding	Pf00996	2665	ENSG00000057608.16	10		Neutrophil degranulation; RAB GEFs exchange GTP for GDP on RABs; Rho GTPase cycle		10	0	1.294	0.939864	42.86	129741	167843		40.31	Peak Found	Peak Found	Peak Found	High	High	1
GFAP	P14136	Glial fibrillary acidic protein [OS=Homo sapiens]	0	104.336	54	25	461	23	432	49.9	5.52	1236.56	25	cell differentiation;cell organization and biogenesis;regulation of biological process;response to stimulus;transport	cytoplasm;cytoskeleton;cytosol;membrane;vacuole	catalytic activity;motor activity;protein binding;structural molecule activity;transporter activity	Pf00038, Pf01496, Pf01576, Pf04732, Pf05761, Pf12128, Pf13270	2670	ENSG00000131095.12	17	Jak-STAT signaling pathway	Nuclear signaling by ERBB4	Neural Crest Differentiation; Spinal Cord Injury	7	2	2.957	0.436831	64.44	9.37408e+07	2.84684e+08		33.16	High	High	High	High	High	1
GHITM	Q9H3K2	Growth hormone-inducible transmembrane protein [OS=Homo sapiens]	0	4.243	6	2	3	2	345	37.2	9.94	6.57	2	cell death	membrane;mitochondrion	protein binding		27069	ENSG00000165678.20	10				0	0	0.79	0.337742	0	543374	99005.2		113.4	Peak Found	High	Peak Found	High	High	1
GLO1	Q04760-1	lactoylglutathione lyase [OS=Homo sapiens]	0.002	1.798	5	1	2	1	184	20.8	5.31	4.68	1	cell differentiation;metabolic process;regulation of biological process	cytoplasm;cytosol;membrane;nucleus	catalytic activity;metal ion binding	Pf00903, Pf12681, Pf13669	2739	ENSG00000124767.6	6	Pyruvate metabolism	Pyruvate metabolism		5	0	100	6.46154e-17			80975.4		96.08	Not Found	Peak Found	Not Found	Not Found	High	1
GLS	O94925-1	Glutaminase kidney isoform, mitochondrial [OS=Homo sapiens]	0.002	1.761	1	1	9	1	669	73.4	7.77	15.49	1	cell communication;cell organization and biogenesis;metabolic process;regulation of biological process;response to stimulus;transport	cytoplasm;cytosol;mitochondrion;organelle lumen	catalytic activity;protein binding	Pf04960, Pf12796	2744	ENSG00000115419.12	2	Arginine biosynthesis; Glutamatergic synapse; Central carbon metabolism in cancer; MicroRNAs in cancer; Proximal tubule bicarbonate reclamation; Alanine, aspartate and glutamate metabolism; GABAergic synapse; Metabolic pathways; D-Glutamine and D-glutamate metabolism	Amino acid synthesis and interconversion (transamination); TP53 Regulates Metabolic Genes; Glutamate Neurotransmitter Release Cycle	Amino Acid metabolism	22	0	0.541	0.0563876	40.94	1.55812e+06	843216		67.69	High	High	High	High	High	1
GLUD1	P00367	Glutamate dehydrogenase 1, mitochondrial [OS=Homo sapiens]	0	45.248	25	12	69	12	558	61.4	7.8	189.84	12	cell organization and biogenesis;metabolic process;regulation of biological process	cytoplasm;mitochondrion;organelle lumen	catalytic activity;nucleotide binding;protein binding	Pf00208, Pf02812	2746	ENSG00000148672.8	10	Arginine biosynthesis; Carbon metabolism; Proximal tubule bicarbonate reclamation; Alanine, aspartate and glutamate metabolism; Nitrogen metabolism; Metabolic pathways; D-Glutamine and D-glutamate metabolism	Transcriptional activation of mitochondrial biogenesis; Amino acid synthesis and interconversion (transamination)	Amino Acid metabolism; Urea cycle and metabolism of amino groups	15	0	1.835	0.958333	94.59	5.46998e+06	7.28245e+06		68.97	High	High	High	High	High	1
GLUL	P15104	Glutamine synthetase [OS=Homo sapiens]	0	15.627	13	4	8	4	373	42	6.89	18.2	4	cell communication;cell organization and biogenesis;cell proliferation;metabolic process;regulation of biological process;response to stimulus;transport	cytoplasm;cytosol;endoplasmic reticulum;mitochondrion;nucleus	catalytic activity;metal ion binding;nucleotide binding;protein binding	Pf00120, Pf03951	2752	ENSG00000135821.17	1	Arginine biosynthesis; Glutamatergic synapse; Alanine, aspartate and glutamate metabolism; Biosynthesis of amino acids; GABAergic synapse; Nitrogen metabolism; Metabolic pathways; Glyoxylate and dicarboxylate metabolism	Amino acid synthesis and interconversion (transamination); Astrocytic Glutamate-Glutamine Uptake And Metabolism	TNF alpha Signaling Pathway; Amino Acid metabolism	17	0	6.494	0.00582809	104.27	83807.1	627875		32.16	Peak Found	High	High	High	High	1
GMFG	O60234	glia maturation factor gamma [OS=Homo sapiens]	0	1.847	6	1	1	1	142	16.8	5.26	2.6	1	metabolic process;regulation of biological process;transport	extracellular;organelle lumen	enzyme regulator activity;protein binding	Pf00241	9535	ENSG00000130755.12	19		Neutrophil degranulation		3	0	100	6.46154e-17			129707		56.84	Not Found	Peak Found	Peak Found	Peak Found	High	1
GNA13	Q14344	Guanine nucleotide-binding protein subunit alpha-13 [OS=Homo sapiens]	0	6.299	6	2	26	1	377	44	8	68.53	2	cell differentiation;cellular component movement;cellular homeostasis;regulation of biological process;response to stimulus	cytoplasm;cytosol;membrane;nucleus	catalytic activity;metal ion binding;nucleotide binding;protein binding;signal transducer activity	Pf00025, Pf00503	10672	ENSG00000120063.9	17	Vascular smooth muscle contraction; Phospholipase D signaling pathway; cGMP-PKG signaling pathway; Pathways in cancer; Long-term depression; Regulation of actin cytoskeleton; Sphingolipid signaling pathway; Platelet activation	Thrombin signalling through proteinase activated receptors (PARs); G alpha (12/13) signalling events; NRAGE signals death through JNK; Thromboxane signalling through TP receptor; Rho GTPase cycle; Signalling by NGF	Human Thyroid Stimulating Hormone (TSH) signaling pathway; G Protein Signaling Pathways; Regulation of Actin Cytoskeleton; G13 Signaling Pathway	28	0	1.717	0.975957	43.27	44982	77226.2		38.62	Peak Found	Peak Found	High	High	Peak Found	1
GNAI1	P63096-1	Guanine nucleotide-binding protein G(i) subunit alpha-1 [OS=Homo sapiens]	0	8.34	8	3	26	1	354	40.3	5.97	59.67	3	cell division;metabolic process;regulation of biological process;response to stimulus;transport	cytoplasm;cytoskeleton;membrane;nucleus	catalytic activity;metal ion binding;nucleotide binding;protein binding;signal transducer activity	Pf00025, Pf00503	2770	ENSG00000127955.15	7	Dopaminergic synapse; Chagas disease (American trypanosomiasis); Serotonergic synapse; Tight junction; Glutamatergic synapse; cGMP-PKG signaling pathway; Renin secretion; Rap1 signaling pathway; Progesterone-mediated oocyte maturation; Oxytocin signaling pathway; Circadian entrainment; Morphine addiction; Pathways in cancer; Gap junction; Adrenergic signaling in cardiomyocytes; Pertussis; Toxopla…	G alpha (z) signalling events; Cooperation of PDCL (PhLP1) and TRiC/CCT in G-protein beta folding; G alpha (s) signalling events; PLC beta mediated events; ADP signalling through P2Y purinoceptor 12; Adrenaline,noradrenaline inhibits insulin secretion; Adenylate cyclase inhibitory pathway; G-protein activation	Nicotine Activity on Dopaminergic Neurons; Human Thyroid Stimulating Hormone (TSH) signaling pathway; Endothelin Pathways; Corticotropin-releasing hormone signaling pathway; Signal Transduction of S1P Receptor; Common Pathways Underlying Drug Addiction; G Protein Signaling Pathways; Cell-type Dependent Selectivity of CCK2R Signaling; Chemokine signaling pathway; Calcium Regulation in the Cardiac …	74	0	100	6.46154e-17			295987		19.43	Not Found	High	High	High	Peak Found	1
GNAO1	P09471-2	Isoform Alpha-2 of Guanine nucleotide-binding protein G(o) subunit alpha [OS=Homo sapiens]	0	54.433	33	10	66	8	354	40.1	5.9	222.17	10	cell organization and biogenesis;metabolic process;regulation of biological process;response to stimulus	membrane	catalytic activity;metal ion binding;nucleotide binding;protein binding;signal transducer activity	Pf00025, Pf00503	2775	ENSG00000087258.14	16			Human Thyroid Stimulating Hormone (TSH) signaling pathway; Corticotropin-releasing hormone signaling pathway; G Protein Signaling Pathways; Calcium Regulation in the Cardiac Cell	4	2	1.705	0.975957	90.06	8.50893e+06	8.80919e+06		74.07	High	High	High	High	High	1
GNB1	P62873	Guanine nucleotide-binding protein G(I)/G(S)/G(T) subunit beta-1 [OS=Homo sapiens]	0	8.63	6	2	27	1	340	37.4	6	73.92	2	cell death;cell organization and biogenesis;cell proliferation;cellular homeostasis;metabolic process;regulation of biological process;response to stimulus	cytosol;membrane	catalytic activity;protein binding;signal transducer activity	Pf00400	2782	ENSG00000078369.17	1	Dopaminergic synapse; Serotonergic synapse; Phototransduction; Glutamatergic synapse; Olfactory transduction; Circadian entrainment; Morphine addiction; Pathways in cancer; Retrograde endocannabinoid signaling; GABAergic synapse; Alcoholism; Ras signaling pathway; Chemokine signaling pathway; Cholinergic synapse; PI3K-Akt signaling pathway	G alpha (z) signalling events; Activation of G protein gated Potassium channels; Cooperation of PDCL (PhLP1) and TRiC/CCT in G-protein beta folding; Glucagon-type ligand receptors; Thromboxane signalling through TP receptor; ADP signalling through P2Y purinoceptor 1; Olfactory Signaling Pathway; G beta:gamma signalling through PI3Kgamma; Vasopressin regulates renal water homeostasis via Aquaporin…	Nicotine Activity on Dopaminergic Neurons; Human Thyroid Stimulating Hormone (TSH) signaling pathway; Corticotropin-releasing hormone signaling pathway; Myometrial Relaxation and Contraction Pathways; G Protein Signaling Pathways; Chemokine signaling pathway; Focal Adhesion-PI3K-Akt-mTOR-signaling pathway; Calcium Regulation in the Cardiac Cell; Estrogen signaling pathway	84	1	0.942	0.556465	38.74	3946499	4.40417e+06		57.82	High	High	Peak Found	Peak Found	High	1
GNB2	P62879	Guanine nucleotide-binding protein G(I)/G(S)/G(T) subunit beta-2 [OS=Homo sapiens]	0	4.75	6	2	22	1	340	37.3	6	60.82	2	metabolic process;regulation of biological process;response to stimulus	cytoplasm;cytosol;membrane	catalytic activity;protein binding;signal transducer activity	Pf00400	2783	ENSG00000172354.9	7	Dopaminergic synapse; Serotonergic synapse; Glutamatergic synapse; Circadian entrainment; Morphine addiction; Pathways in cancer; Retrograde endocannabinoid signaling; GABAergic synapse; Alcoholism; Ras signaling pathway; Chemokine signaling pathway; Cholinergic synapse; PI3K-Akt signaling pathway	G alpha (z) signalling events; Activation of G protein gated Potassium channels; Cooperation of PDCL (PhLP1) and TRiC/CCT in G-protein beta folding; Glucagon-type ligand receptors; Thromboxane signalling through TP receptor; ADP signalling through P2Y purinoceptor 1; G beta:gamma signalling through PI3Kgamma; Vasopressin regulates renal water homeostasis via Aquaporins; G-protein activation; Inhi…	Corticotropin-releasing hormone signaling pathway; Myometrial Relaxation and Contraction Pathways; G Protein Signaling Pathways; Chemokine signaling pathway; Focal Adhesion-PI3K-Akt-mTOR-signaling pathway; Calcium Regulation in the Cardiac Cell	74	0	100	6.46154e-17			1.74886e+06		40.8	Not Found	Peak Found	Peak Found	Peak Found	High	1
GNG2	P59768	Guanine nucleotide-binding protein G(I)/G(S)/G(O) subunit gamma-2 [OS=Homo sapiens]	0	5.801	23	1	1	1	71	7.8	7.99	3.37	1	cell proliferation;metabolic process;regulation of biological process;response to stimulus	membrane	protein binding;signal transducer activity	Pf00631	54331	ENSG00000186469.8	14	Dopaminergic synapse; Serotonergic synapse; Glutamatergic synapse; Circadian entrainment; Morphine addiction; Pathways in cancer; Retrograde endocannabinoid signaling; GABAergic synapse; Alcoholism; Ras signaling pathway; Chemokine signaling pathway; Cholinergic synapse; PI3K-Akt signaling pathway	G alpha (z) signalling events; Activation of G protein gated Potassium channels; Cooperation of PDCL (PhLP1) and TRiC/CCT in G-protein beta folding; Glucagon-type ligand receptors; Thromboxane signalling through TP receptor; ADP signalling through P2Y purinoceptor 1; G beta:gamma signalling through PI3Kgamma; Vasopressin regulates renal water homeostasis via Aquaporins; G-protein activation; Inhi…	Nicotine Activity on Dopaminergic Neurons; Human Thyroid Stimulating Hormone (TSH) signaling pathway; Myometrial Relaxation and Contraction Pathways; Chemokine signaling pathway; Focal Adhesion-PI3K-Akt-mTOR-signaling pathway; Calcium Regulation in the Cardiac Cell	74	0	1.279	0.929451	105.08	36128.4	46196.8		121.39	Peak Found	Peak Found	Peak Found	Not Found	High	1
GNG3	P63215	Guanine nucleotide-binding protein G(I)/G(S)/G(O) subunit gamma-3 [OS=Homo sapiens]	0	3.066	29	2	5	2	75	8.3	7.78	3.61	2	cellular homeostasis;regulation of biological process;response to stimulus	membrane	catalytic activity;protein binding;signal transducer activity	Pf00631	2785	ENSG00000162188.5	11	Dopaminergic synapse; Serotonergic synapse; Glutamatergic synapse; Circadian entrainment; Morphine addiction; Pathways in cancer; Retrograde endocannabinoid signaling; GABAergic synapse; Alcoholism; Ras signaling pathway; Chemokine signaling pathway; Cholinergic synapse; PI3K-Akt signaling pathway	G alpha (z) signalling events; Activation of G protein gated Potassium channels; Cooperation of PDCL (PhLP1) and TRiC/CCT in G-protein beta folding; Glucagon-type ligand receptors; Thromboxane signalling through TP receptor; ADP signalling through P2Y purinoceptor 1; G beta:gamma signalling through PI3Kgamma; Vasopressin regulates renal water homeostasis via Aquaporins; G-protein activation; Inhi…	Myometrial Relaxation and Contraction Pathways; G Protein Signaling Pathways; Chemokine signaling pathway; Focal Adhesion-PI3K-Akt-mTOR-signaling pathway; Calcium Regulation in the Cardiac Cell	73	0	1.216	0.922157	7.3	313403	387712		36.21	High	High	Peak Found	Peak Found	High	1
GNG5	P63218	guanine nucleotide-binding protein g(i)/g(s)/g(o) subunit gamma-5 [OS=Homo sapiens]	0	2.245	13	1	1	1	68	7.3	9.85	2.75	1	regulation of biological process;response to stimulus	membrane;mitochondrion	catalytic activity;protein binding;signal transducer activity	Pf00631	2787	ENSG00000174021.10	1	Dopaminergic synapse; Serotonergic synapse; Glutamatergic synapse; Circadian entrainment; Morphine addiction; Pathways in cancer; Retrograde endocannabinoid signaling; GABAergic synapse; Alcoholism; Ras signaling pathway; Chemokine signaling pathway; Cholinergic synapse; PI3K-Akt signaling pathway	G alpha (z) signalling events; Activation of G protein gated Potassium channels; Cooperation of PDCL (PhLP1) and TRiC/CCT in G-protein beta folding; Glucagon-type ligand receptors; Thromboxane signalling through TP receptor; ADP signalling through P2Y purinoceptor 1; G beta:gamma signalling through PI3Kgamma; Vasopressin regulates renal water homeostasis via Aquaporins; G-protein activation; Inhi…	Myometrial Relaxation and Contraction Pathways; G Protein Signaling Pathways; Chemokine signaling pathway; Focal Adhesion-PI3K-Akt-mTOR-signaling pathway; Calcium Regulation in the Cardiac Cell	73	0	2.386	0.710613	21.36	62255.6	148539		76.8	Peak Found	High	Not Found	Peak Found	Peak Found	1
GNG7	O60262	guanine nucleotide-binding protein G(I)/G(S)/G(O) subunit gamma-7 [OS=Homo sapiens]	0.009	1.448	10	1	3	1	68	7.5	8.51	6.74	1	regulation of biological process;response to stimulus	membrane	signal transducer activity	Pf00631	2788	ENSG00000176533.12	19	Dopaminergic synapse; Serotonergic synapse; Glutamatergic synapse; Olfactory transduction; Circadian entrainment; Morphine addiction; Pathways in cancer; Retrograde endocannabinoid signaling; GABAergic synapse; Alcoholism; Ras signaling pathway; Chemokine signaling pathway; Cholinergic synapse; PI3K-Akt signaling pathway	G alpha (z) signalling events; Activation of G protein gated Potassium channels; Cooperation of PDCL (PhLP1) and TRiC/CCT in G-protein beta folding; Glucagon-type ligand receptors; Thromboxane signalling through TP receptor; ADP signalling through P2Y purinoceptor 1; G beta:gamma signalling through PI3Kgamma; Vasopressin regulates renal water homeostasis via Aquaporins; G-protein activation; Inhi…	Myometrial Relaxation and Contraction Pathways; G Protein Signaling Pathways; Chemokine signaling pathway; Focal Adhesion-PI3K-Akt-mTOR-signaling pathway; Calcium Regulation in the Cardiac Cell	74	0	1.826	0.96435	59.29	1.85163e+06	3.38189e+06		48	High	Peak Found	Peak Found	High	High	1
GOT1	P17174	Aspartate aminotransferase, cytoplasmic [OS=Homo sapiens]	0	21.115	18	6	38	6	413	46.2	7.01	111.11	6	metabolic process;regulation of biological process;response to stimulus	cytoplasm;cytosol;mitochondrion;nucleus;vacuole	catalytic activity	Pf00155	2805	ENSG00000120053.10	10	Phenylalanine, tyrosine and tryptophan biosynthesis; Arginine biosynthesis; Tyrosine metabolism; Carbon metabolism; Alanine, aspartate and glutamate metabolism; Phenylalanine metabolism; Biosynthesis of amino acids; 2-Oxocarboxylic acid metabolism; Metabolic pathways; Cysteine and methionine metabolism; Arginine and proline metabolism	Gluconeogenesis; Amino acid synthesis and interconversion (transamination); Methionine salvage pathway	Alanine and aspartate metabolism; Trans-sulfuration pathway; Amino Acid metabolism; Glycolysis and Gluconeogenesis	24	0	0.893	0.497741	93.92	2.8089e+06	1.85534e+06		114.69	High	High	High	High	High	1
GOT2	P00505	Aspartate aminotransferase, mitochondrial [OS=Homo sapiens]	0	29.987	20	8	57	8	430	47.5	9.01	185.56	8	metabolic process;response to stimulus;transport	cell surface;membrane;mitochondrion;organelle lumen	catalytic activity;protein binding;RNA binding	Pf00155	2806	ENSG00000125166.12	16	Fat digestion and absorption; Phenylalanine, tyrosine and tryptophan biosynthesis; Arginine biosynthesis; Tyrosine metabolism; Carbon metabolism; Alanine, aspartate and glutamate metabolism; Phenylalanine metabolism; Biosynthesis of amino acids; 2-Oxocarboxylic acid metabolism; Metabolic pathways; Cysteine and methionine metabolism; Arginine and proline metabolism	Gluconeogenesis; Amino acid synthesis and interconversion (transamination); Glyoxylate metabolism and glycine degradation	Alanine and aspartate metabolism; Amino Acid metabolism; Glycolysis and Gluconeogenesis	22	0	2.149	0.886036	111.67	5.35416e+07	9.52963e+06		116.29	High	High	High	High	High	1
GPI	P06744	glucose-6-phosphate isomerase [OS=Homo sapiens]	0	17.487	11	6	24	6	558	63.1	8.32	51.8	6	metabolic process;regulation of biological process;response to stimulus;transport	cytoplasm;cytosol;extracellular;membrane;organelle lumen	catalytic activity;protein binding	Pf00342	2821	ENSG00000105220.14	19	Carbon metabolism; Starch and sucrose metabolism; Pentose phosphate pathway; Glycolysis / Gluconeogenesis; Amino sugar and nucleotide sugar metabolism; Metabolic pathways	Glycolysis; Neutrophil degranulation; Gluconeogenesis; TP53 Regulates Metabolic Genes	Cori Cycle; Glycolysis and Gluconeogenesis	21	0	1.959	0.934634	37.32	2.22568e+06	3.03804e+06		36.96	High	High	High	High	High	1
GPM6A	P51674	Neuronal membrane glycoprotein M6-a [OS=Homo sapiens]	0	7.949	8	2	19	2	278	31.2	5.27	56.58	2	cell differentiation;cell organization and biogenesis;cellular component movement;regulation of biological process;transport	membrane	protein binding;transporter activity	Pf01275	2823	ENSG00000150625.16	4				0	0	3.048	0.399053	28.5	405749	917187		62.12	High	High	High	Peak Found	High	1
GPM6B	Q13491-4	Isoform 4 of Neuronal membrane glycoprotein M6-b [OS=Homo sapiens]	0	3.755	3	1	3	1	328	36.2	6.09	8.02	1	cell differentiation;cell organization and biogenesis;regulation of biological process;transport	membrane		Pf01275	2824	ENSG00000046653.14	X				0	0	100	6.46154e-17			70316.2		48.98	Not Found	High	High	Peak Found	High	1
GPR37L1	O60883	Prosaposin receptor GPR37L1 [OS=Homo sapiens]	0.008	1.603	2	1	1	1	481	52.7	7.36	1.99	1	regulation of biological process;response to stimulus	membrane	protein binding;receptor activity;signal transducer activity	Pf00001	9283	ENSG00000170075.8	1		Peptide ligand-binding receptors	GPCRs, Class A Rhodopsin-like	6	0	100	6.46154e-17			374980		56.1	Not Found	Peak Found	Peak Found	High	Peak Found	1
GPS1	Q13098	COP9 signalosome complex subunit 1 [OS=Homo sapiens]	0.008	1.522	2	1	1	1	491	55.5	6.74	1.78	1	cell organization and biogenesis;metabolic process;regulation of biological process;response to stimulus	cytoplasm;cytosol;nucleus	enzyme regulator activity;protein binding	Pf01399, Pf10602	2873	ENSG00000169727.12	17		Cargo recognition for clathrin-mediated endocytosis; DNA Damage Recognition in GG-NER; Formation of TC-NER Pre-Incision Complex; Neddylation		13	0	1.024	0.666741	0	129682	132740			Peak Found	Not Found	Not Found	Not Found	High	1
GRIA2	P42262-1	glutamate receptor 2 [OS=Homo sapiens]	0	2.575	1	1	1	1	883	98.8	7.58	1.73	1	cell communication;regulation of biological process;response to stimulus;transport	endoplasmic reticulum;membrane	protein binding;receptor activity;signal transducer activity;transporter activity	Pf00060, Pf00497, Pf01094, Pf10613, Pf13458	2891	ENSG00000120251.18	4	Dopaminergic synapse; Glutamatergic synapse; Amphetamine addiction; Neuroactive ligand-receptor interaction; Circadian entrainment; Long-term potentiation; Long-term depression; Retrograde endocannabinoid signaling; Cocaine addiction; Amyotrophic lateral sclerosis (ALS); Nicotine addiction; cAMP signaling pathway	Activation of AMPA receptors; Unblocking of NMDA receptor, glutamate binding and activation; Trafficking of GluR2-containing AMPA receptors	Brain-Derived Neurotrophic Factor (BDNF) signaling pathway; Common Pathways Underlying Drug Addiction	23	0	0.876	0.473457	16.12	154217	135097		71.27	Peak Found	Peak Found	Not Found	Peak Found	High	1
GRIPAP1	Q4V328	GRIP1-associated protein 1 [OS=Homo sapiens]	0	2.252	1	1	1	1	841	95.9	5.11	2.12	1	transport	cytosol;endosome;membrane	protein binding		56850		X				0	0	1.004	0.637228	24.86	694274	696971		22.43	Peak Found	Peak Found	Peak Found	High	Peak Found	1
GSN	P06396	Gelsolin [OS=Homo sapiens]	0	13.221	6	4	6	4	782	85.6	6.28	12.89	4	cell death;cell organization and biogenesis;metabolic process;regulation of biological process;response to stimulus;transport	cytoplasm;cytoskeleton;cytosol;extracellular;membrane;nucleus;organelle lumen	metal ion binding;protein binding	Pf00626	2934	ENSG00000148180.19	9	Viral carcinogenesis; Regulation of actin cytoskeleton; Fc gamma R-mediated phagocytosis	Neutrophil degranulation; Caspase-mediated cleavage of cytoskeletal proteins; Amyloid fiber formation	Regulation of Actin Cytoskeleton; Senescence and Autophagy in Cancer	15	0	1.58	0.997434	85.65	835338	1.20767e+06		54.82	Peak Found	High	High	Peak Found	High	1
GSTM3	P21266	glutathione S-transferase Mu 3 [OS=Homo sapiens]	0	6.516	9	2	4	2	225	26.5	5.54	11.33	2	metabolic process;response to stimulus	cytoplasm;cytosol;nucleus	catalytic activity;protein binding	Pf00043, Pf02798, Pf14497	2947	ENSG00000134202.10	1	Glutathione metabolism; Metabolism of xenobiotics by cytochrome P450; Drug metabolism - cytochrome P450; Chemical carcinogenesis; Platinum drug resistance	Glutathione conjugation	NRF2 pathway; Exercise-induced Circadian Regulation; Metapathway biotransformation	12	0	100	6.46154e-17			824200		65.42	Not Found	High	High	High	High	1
GSTO1	P78417	Glutathione S-transferase omega-1 [OS=Homo sapiens]	0	4.502	10	2	4	2	241	27.5	6.6	8.12	2	cellular homeostasis;metabolic process;regulation of biological process;response to stimulus	cytoplasm;cytosol	antioxidant activity;catalytic activity;protein binding	Pf00043, Pf00462, Pf02798, Pf13409, Pf13417, Pf14497	9446	ENSG00000148834.12	10	Glutathione metabolism; Metabolism of xenobiotics by cytochrome P450; Drug metabolism - cytochrome P450; Chemical carcinogenesis; Platinum drug resistance	Gene and protein expression by JAK-STAT signaling after Interleukin-12 stimulation; Glutathione conjugation; Methylation; Vitamin C (ascorbate) metabolism; Interleukin-12 family signaling	Myometrial Relaxation and Contraction Pathways; Metapathway biotransformation	20	0	11.918	2.051e-05	0	23838.4	102945		116.5	Peak Found	Not Found	Peak Found	Peak Found	High	1
GUK1	Q16774-1	guanylate kinase [OS=Homo sapiens]	0	3.094	6	1	1	1	197	21.7	6.55	3.03	1	metabolic process;transport	cytosol	catalytic activity;nucleotide binding;RNA binding	Pf00005, Pf00625, Pf00910, Pf01926, Pf03193, Pf05729, Pf13173, Pf13191, Pf13207, Pf13401, Pf13521, Pf13555, Pf13671	2987	ENSG00000143774.16	1	Purine metabolism; Metabolic pathways	Interconversion of nucleotide di- and triphosphates; Abacavir metabolism		7	0								Not Found	Not Found	Not Found	High	Not Found	1
H2AFV	Q71UI9-1	Histone H2A.V [OS=Homo sapiens]	0	6.605	15	2	47	1	128	13.5	10.58	115.18	2	regulation of biological process	chromosome;nucleus	DNA binding;protein binding	Pf00125	94239	ENSG00000105968.18	7	Systemic lupus erythematosus; Alcoholism	SIRT1 negatively regulates rRNA expression; RMTs methylate histone arginines; Activation of anterior HOX genes in hindbrain development during early embryogenesis; NoRC negatively regulates rRNA expression; Meiotic synapsis; Transcriptional regulation by small RNAs; Meiotic recombination; PRC2 methylates histones and DNA; Formation of the beta-catenin:TCF transactivating complex; DNA methylation;…		57	1	1.837	0.958333	72.12	3.15397e+06	5.59091e+06		54.39	Peak Found	Peak Found	Peak Found	Peak Found	High	1
H3F3A; H3F3AP4; H3F3B	P84243	histone H3.3 [OS=Homo sapiens]	0	3.072	10	2	44	2	136	15.3	11.27	82.94	2	cell differentiation;cell organization and biogenesis;cell proliferation;coagulation;metabolic process;regulation of biological process;response to stimulus	chromosome;extracellular;nucleus	DNA binding;protein binding	Pf00125, Pf15630	3020; 440926; 3021	ENSG00000132475.10; ENSG00000163041.9	1; 2; 17	Transcriptional misregulation in cancer; Systemic lupus erythematosus; Alcoholism	SIRT1 negatively regulates rRNA expression; Activation of anterior HOX genes in hindbrain development during early embryogenesis; NoRC negatively regulates rRNA expression; Factors involved in megakaryocyte development and platelet production; Transcriptional regulation by small RNAs; Meiotic recombination; PRC2 methylates histones and DNA; Formation of the beta-catenin:TCF transactivating comple…	Gastric Cancer Network 1; Histone Modifications	54	0	1.187	0.897543	93.59	1.08505e+07	1.8622e+07		61.53	High	High	High	High	High	1
HADHB	P55084	Trifunctional enzyme subunit beta, mitochondrial [OS=Homo sapiens]	0	5.827	5	3	5	3	474	51.3	9.41	8.84	3	metabolic process	endoplasmic reticulum;membrane;mitochondrion	catalytic activity;protein binding;RNA binding	Pf00108, Pf00109, Pf02803	3032	ENSG00000138029.13	2	Fatty acid degradation; Fatty acid elongation; Metabolic pathways; Valine, leucine and isoleucine degradation; Fatty acid metabolism	Beta oxidation of hexanoyl-CoA to butanoyl-CoA; Beta oxidation of lauroyl-CoA to decanoyl-CoA-CoA; Beta oxidation of palmitoyl-CoA to myristoyl-CoA; Beta oxidation of myristoyl-CoA to lauroyl-CoA; Acyl chain remodeling of CL; Beta oxidation of decanoyl-CoA to octanoyl-CoA-CoA; mitochondrial fatty acid beta-oxidation of unsaturated fatty acids; Beta oxidation of octanoyl-CoA to hexanoyl-CoA	Fatty Acid Beta Oxidation; Valproic acid pathway; Sudden Infant Death Syndrome (SIDS) Susceptibility Pathways	23	0	3.258	0.312527	52.29	520952	1.71239e+06		47.09	Peak Found	High	Peak Found	High	High	1
HAPLN1	P10915	Hyaluronan and proteoglycan link protein 1 [OS=Homo sapiens]	0	4.486	6	2	4	2	354	40.1	7.42	7.42	2	cell organization and biogenesis	extracellular	structural molecule activity	Pf00193	1404	ENSG00000145681.10	5		ECM proteoglycans		2	0	2.601	0.592755	48.54	84898.9	289057		100.43	Peak Found	High	Peak Found	Peak Found	High	1
HAPLN2	Q9GZV7	Hyaluronan and proteoglycan link protein 2 [OS=Homo sapiens]	0	27.228	24	7	24	7	340	37.8	8.85	63.1	7	cell organization and biogenesis	extracellular	structural molecule activity	Pf00193, Pf07679	60484	ENSG00000132702.12	1				0	0	1.931	0.945532	121.97	1.95192e+06	1.58953e+06		119.47	High	Peak Found	High	High	High	1
HAPLN3	Q96S86	Hyaluronan and proteoglycan link protein 3 [OS=Homo sapiens]	0	1.959	3	1	1	1	360	40.9	6.52	3.08	1		extracellular	structural molecule activity	Pf00193, Pf07686	145864	ENSG00000140511.11	15				0	0	100	6.46154e-17			37720.5		133.54	Not Found	Peak Found	Not Found	Not Found	High	1
HARS2	P49590	probable histidine--tRNA ligase, mitochondrial [OS=Homo sapiens]	0.009	1.312	2	1	2	1	506	56.9	8.24	4.06	1	cell organization and biogenesis;metabolic process	cytoplasm;mitochondrion;organelle lumen	catalytic activity;nucleotide binding;protein binding;RNA binding	Pf00587, Pf03129, Pf12745, Pf13393	23438	ENSG00000112855.14	5	Aminoacyl-tRNA biosynthesis	Mitochondrial tRNA aminoacylation		5	0	4.886	0.0425525	17.31	44555	217678		16.4	Peak Found	Peak Found	Not Found	Not Found	High	1
HBA2; HBA1	P69905	Hemoglobin subunit alpha [OS=Homo sapiens]	0	16.569	30	4	62	4	142	15.2	8.68	140.91	4	cell organization and biogenesis;metabolic process;regulation of biological process;response to stimulus;transport	cytosol;extracellular;membrane;organelle lumen	antioxidant activity;catalytic activity;metal ion binding;protein binding;transporter activity	Pf00042	3040; 3039	ENSG00000206172.8; ENSG00000188536.12	16	Malaria; African trypanosomiasis	Scavenging of heme from plasma; Erythrocytes take up carbon dioxide and release oxygen; Erythrocytes take up oxygen and release carbon dioxide	Selenium Micronutrient Network; Vitamin B12 Metabolism; Folate Metabolism; Effects of Nitric Oxide	13	0	1.528	0.975957	103.4	1.08928e+07	2.22523e+07		50.49	High	High	High	High	High	1
HBB	P68871	Hemoglobin subunit beta [OS=Homo sapiens]	0	35.854	43	5	108	4	147	16	7.28	316.92	5	cell organization and biogenesis;coagulation;metabolic process;regulation of biological process;response to stimulus;transport	cytosol;extracellular;organelle lumen	antioxidant activity;catalytic activity;metal ion binding;protein binding;transporter activity	Pf00042	3043	ENSG00000244734.3	11	Malaria; African trypanosomiasis	Neutrophil degranulation; Scavenging of heme from plasma; Erythrocytes take up carbon dioxide and release oxygen; Erythrocytes take up oxygen and release carbon dioxide; Factors involved in megakaryocyte development and platelet production	Selenium Micronutrient Network; Vitamin B12 Metabolism; Folate Metabolism	17	1	1.057	0.711181	102.95	8.60906e+06	1.13519e+07		72.92	High	High	High	High	High	1
HBD	P02042	Hemoglobin subunit delta [OS=Homo sapiens]	0	8.403	16	2	26	1	147	16	8.05	63.95	2	coagulation;transport	cytosol	metal ion binding;protein binding;transporter activity	Pf00042	3045	ENSG00000223609.7	11		Factors involved in megakaryocyte development and platelet production		2	0	1.058	0.711711	108.14	209089	221203		88.2	Peak Found	Peak Found	Peak Found	Not Found	High	1
HINT2	Q9BX68	Histidine triad nucleotide-binding protein 2, mitochondrial [OS=Homo sapiens]	0.008	1.556	10	1	1	1	163	17.2	9.16	1.73	1	cell death;metabolic process;regulation of biological process	mitochondrion	catalytic activity;nucleotide binding	Pf01230, Pf11969	84681	ENSG00000137133.10	9				0	0								Not Found	Not Found	Not Found	Not Found	High	1
HIST1H1D	P16402	Histone H1.3 [OS=Homo sapiens]	0	9.64	14	3	14	3	221	22.3	11.02	36.84	3	cell organization and biogenesis;metabolic process;regulation of biological process	chromosome;nucleus	DNA binding;RNA binding	Pf00538	3007	ENSG00000124575.6	6		Formation of Senescence-Associated Heterochromatin Foci (SAHF); Activation of DNA fragmentation factor		10	0	0.931	0.554009	75.09	2.35651e+06	2.41816e+06		73.65	High	Peak Found	High	High	High	1
HIST1H4A; HIST1H4F; HIST1H4D; HIST1H4J; HIST2H4A; HIST2H4B; HIST1H4H; HIST1H4C; HIST4H4; HIST1H4E; HIST1H4I; HIST1H4B; HIST1H4K; HIST1H4L	P62805	histone H4 [OS=Homo sapiens]	0	14.633	51	5	67	5	103	11.4	11.36	195.95	5	cell organization and biogenesis;metabolic process;regulation of biological process;response to stimulus	chromosome;extracellular;membrane;nucleus	DNA binding;protein binding;RNA binding	Pf00125, Pf02969, Pf15630	8359; 8361; 8360; 8363; 8370; 554313; 8365; 8364; 121504; 8367; 8294; 8366; 8362; 8368	ENSG00000197061.4; ENSG00000275126.1; ENSG00000273542.1; ENSG00000197238.4; ENSG00000197837.3; ENSG00000276966.2; ENSG00000158406.4; ENSG00000270882.2; ENSG00000274618.1; ENSG00000278637.1; ENSG00000277157.1; ENSG00000278705.1; ENSG00000270276.2; ENSG00000276180.1	6; 1; 12	Viral carcinogenesis; Systemic lupus erythematosus; Alcoholism	SIRT1 negatively regulates rRNA expression; RMTs methylate histone arginines; Nonhomologous End-Joining (NHEJ); Activation of anterior HOX genes in hindbrain development during early embryogenesis; NoRC negatively regulates rRNA expression; Meiotic synapsis; Transcriptional regulation by small RNAs; Meiotic recombination; PRC2 methylates histones and DNA; Recruitment and ATM-mediated phosphorylat…	Gastric Cancer Network 1; Histone Modifications; Type II interferon signaling (IFNG)	82	0	1.998	0.924753	52.5	3.74535e+06	8.9263e+06		53.17	High	High	High	High	High	1
HIST2H2AC	Q16777	Histone H2A type 2-C [OS=Homo sapiens]	0	6.084	22	2	48	1	129	14	10.9	117.05	2	regulation of biological process	chromosome;nucleus	DNA binding;protein binding	Pf00125, Pf00808	8338	ENSG00000184260.5	1	Systemic lupus erythematosus; Alcoholism	SIRT1 negatively regulates rRNA expression; UCH proteinases; RMTs methylate histone arginines; Activation of anterior HOX genes in hindbrain development during early embryogenesis; NoRC negatively regulates rRNA expression; Meiotic synapsis; Transcriptional regulation by small RNAs; Meiotic recombination; PRC2 methylates histones and DNA; HDACs deacetylate histones; Formation of the beta-catenin:…		66	0	1.446	0.975957	44.09	12545.8	18138.9		40.31	Peak Found	Peak Found	Not Found	Not Found	High	1
HIST2H2BE	Q16778	Histone H2B type 2-E [OS=Homo sapiens]	0	7.725	21	3	79	3	126	13.9	10.32	113.75	3	cell organization and biogenesis;defense response;response to stimulus	chromosome;cytosol;nucleus	DNA binding;protein binding	Pf00125, Pf00808	8349	ENSG00000184678.10	1	Viral carcinogenesis; Systemic lupus erythematosus; Alcoholism	SIRT1 negatively regulates rRNA expression; Nonhomologous End-Joining (NHEJ); Activation of anterior HOX genes in hindbrain development during early embryogenesis; NoRC negatively regulates rRNA expression; Meiotic synapsis; Transcriptional regulation by small RNAs; Meiotic recombination; PRC2 methylates histones and DNA; Recruitment and ATM-mediated phosphorylation of repair and signaling protei…		75	0	1.493	0.975957	65.92	8.821e+06	1.97871e+07		58.6	High	High	High	High	High	1
HK1	P19367-1	Hexokinase-1 [OS=Homo sapiens]	0	42.629	18	18	81	18	917	102.4	6.8	148.62	18	cellular homeostasis;metabolic process;regulation of biological process	cytosol;membrane;mitochondrion	catalytic activity;nucleotide binding;protein binding	Pf00349, Pf03727	3098	ENSG00000156515.21	10	Insulin signaling pathway; HIF-1 signaling pathway; Central carbon metabolism in cancer; Carbon metabolism; Galactose metabolism; Type II diabetes mellitus; Neomycin, kanamycin and gentamicin biosynthesis; Starch and sucrose metabolism; Fructose and mannose metabolism; Glycolysis / Gluconeogenesis; Carbohydrate digestion and absorption; Amino sugar and nucleotide sugar metabolism; Metabolic pathw…	Glycolysis; Defective HK1 causes hexokinase deficiency (HK deficiency)	Cori Cycle; Photodynamic therapy-induced HIF-1 survival signaling; Glycolysis and Gluconeogenesis; Glucuronidation	25	0	1.509	0.975957	79.04	8.13538e+06	1.74977e+07		46.25	High	High	High	High	High	1
HLA-A	P05534	HLA class I histocompatibility antigen, A-24 alpha chain [OS=Homo sapiens]	0	1.916	2	1	1	1	365	40.7	6.34	1.92	1	regulation of biological process;response to stimulus	cell surface;endoplasmic reticulum;Golgi;membrane	protein binding;RNA binding	Pf00129, Pf07654	3105		6		Interferon alpha/beta signaling; ER-Phagosome pathway; Immunoregulatory interactions between a Lymphoid and a non-Lymphoid cell; Endosomal/Vacuolar pathway; Interferon gamma signaling; Antigen Presentation: Folding, assembly and peptide loading of class I MHC	Proteasome Degradation; Allograft Rejection	14	0	2.665	0.556465	34.6	13238.2	35276.2		61.93	Peak Found	High	Peak Found	Peak Found	Peak Found	1
HNRNPA2B1	P22626	heterogeneous nuclear ribonucleoproteins A2/B1 [OS=Homo sapiens]	0	14.469	15	4	20	4	353	37.4	8.95	20.02	4	metabolic process;regulation of biological process;response to stimulus;transport	cytoplasm;extracellular;membrane;nucleus;spliceosomal complex	DNA binding;protein binding;RNA binding	Pf00076, Pf13893, Pf14259	3181	ENSG00000122566.20	7		Gene and protein expression by JAK-STAT signaling after Interleukin-12 stimulation; Interleukin-12 family signaling; mRNA Splicing - Major Pathway	mRNA Processing	10	0	1.978	0.926673	144.96	221420	791096		57.59	High	Peak Found	High	High	High	1
HNRNPA3	P51991-1	Heterogeneous nuclear ribonucleoprotein A3 [OS=Homo sapiens]	0	3.095	3	1	3	1	378	39.6	9.01	8.04	1	metabolic process;transport	cytoplasm;nucleus;spliceosomal complex	protein binding;RNA binding;transporter activity	Pf00076, Pf13893, Pf14259	220988	ENSG00000170144.20	2	Spliceosome	mRNA Splicing - Major Pathway		5	0	1.89	0.958333	58.79	221529	418618		49.25	High	Peak Found	High	Peak Found	High	1
HNRNPD	Q14103	heterogeneous nuclear ribonucleoprotein D0 [OS=Homo sapiens]	0	2.68	4	1	2	1	355	38.4	7.81	5.35	1	metabolic process;regulation of biological process;response to stimulus	cytoplasm;cytosol;nucleus	DNA binding;protein binding;RNA binding	Pf00076, Pf13893, Pf14259	3184	ENSG00000138668.18	4		mRNA Splicing - Major Pathway	mRNA Processing	5	0	8.202	0.000817567	24.58	30058.2	246524		23.13	Peak Found	Not Found	Peak Found	Not Found	High	1
HNRNPH1	P31943	Heterogeneous nuclear ribonucleoprotein H [OS=Homo sapiens]	0	15.351	10	3	6	3	449	49.2	6.3	12.78	3	metabolic process;regulation of biological process;response to stimulus	cytosol;membrane;nucleus;spliceosomal complex	protein binding;RNA binding	Pf00076, Pf08080, Pf14259	3187	ENSG00000169045.17; ENSG00000284254.1	5; CHR_HG30_PATCH		mRNA Splicing - Major Pathway; FGFR2 alternative splicing	Mecp2 and Associated Rett Syndrome; mRNA Processing	11	0	0.153	4.17015e-07	51.97	279147	33845		53.02	High	Peak Found	Peak Found	Not Found	Peak Found	1
HNRNPK	P61978	Heterogeneous nuclear ribonucleoprotein K [OS=Homo sapiens]	0	8.914	6	3	10	3	463	50.9	5.54	21.32	3	metabolic process;regulation of biological process;response to stimulus	cytoplasm;membrane;nucleus;spliceosomal complex	DNA binding;protein binding;RNA binding	Pf00013, Pf08067, Pf13014, Pf13083	3190	ENSG00000165119.20	9	Viral carcinogenesis; MicroRNAs in cancer; Spliceosome; Herpes simplex infection	mRNA Splicing - Major Pathway; SUMOylation of RNA binding proteins	mRNA Processing	14	0	2.054	0.922157	36.76	662819	1.51777e+06		38.56	High	High	High	Peak Found	High	1
HNRNPM	P52272	Heterogeneous nuclear ribonucleoprotein M [OS=Homo sapiens]	0	10.382	8	6	10	6	730	77.5	8.7	20.07	6	metabolic process;regulation of biological process;response to stimulus	membrane;nucleus;spliceosomal complex	protein binding;RNA binding	Pf00076, Pf11532, Pf11608, Pf13893, Pf14259	4670	ENSG00000099783.11	19	Spliceosome	mRNA Splicing - Major Pathway; FGFR2 alternative splicing	mRNA Processing	11	0	3.401	0.275127	99.9	71104.6	541542		86.21	Peak Found	Peak Found	High	High	High	1
HP	P00738	Haptoglobin [OS=Homo sapiens]	0	10.497	6	2	2	2	406	45.2	6.58	6.95	2	defense response;metabolic process;regulation of biological process;response to stimulus;transport	extracellular;organelle lumen	antioxidant activity;catalytic activity;protein binding	Pf00089	3240	ENSG00000257017.8	16		Neutrophil degranulation; Scavenging of heme from plasma		6	0	0.838	0.414838	70.95	754481	795402		65.51	High	Peak Found	Peak Found	Peak Found	Peak Found	1
HSD17B10	Q99714-1	3-hydroxyacyl-CoA dehydrogenase type-2 [OS=Homo sapiens]	0.009	1.352	3	1	3	1	261	26.9	7.78	1.67	1	cell organization and biogenesis;metabolic process	cytoplasm;membrane;mitochondrion;organelle lumen	catalytic activity;protein binding;RNA binding	Pf00106, Pf08659, Pf13561	3028	ENSG00000072506.12	X	Alzheimer's disease; Metabolic pathways; Valine, leucine and isoleucine degradation	tRNA processing in the mitochondrion; rRNA processing in the mitochondrion; Branched-chain amino acid catabolism; tRNA modification in the mitochondrion	Alzheimers Disease; Valproic acid pathway; Tryptophan metabolism	15	0	1.833	0.958333	84.55	130996	240122		70.06	High	High	Not Found	Not Found	Peak Found	1
HSD17B4	P51659-1	peroxisomal multifunctional enzyme type 2 [OS=Homo sapiens]	0	3.455	3	2	3	2	736	79.6	8.84	7.53	2	cell differentiation;metabolic process	membrane;mitochondrion;organelle lumen	catalytic activity;protein binding	Pf00106, Pf01575, Pf02036, Pf08659, Pf13452, Pf13561, Pf14864	3295	ENSG00000133835.14	5	Peroxisome; Metabolic pathways; Primary bile acid biosynthesis	Beta-oxidation of pristanoyl-CoA; Synthesis of bile acids and bile salts via 7alpha-hydroxycholesterol; alpha-linolenic acid (ALA) metabolism; Beta-oxidation of very long chain fatty acids	Steroid Biosynthesis	16	0	100	6.46154e-17			337981		71.78	Not Found	Peak Found	Not Found	Not Found	High	1
HSDL2	Q6YN16	Hydroxysteroid dehydrogenase-like protein 2 [OS=Homo sapiens]	0	3.298	2	1	3	1	418	45.4	7.99	7.86	1	metabolic process	membrane;mitochondrion	catalytic activity	Pf00106, Pf02036, Pf13561, Pf14864	84263	ENSG00000119471.14	9				0	0	12.388	1.35066e-05	8.83	297891	3.69038e+06		18.86	High	Peak Found	Peak Found	High	High	1
HSP90AA1	P07900	Heat shock protein HSP 90-alpha [OS=Homo sapiens]	0	51.896	21	13	72	5	732	84.6	5.02	192.8	13	cell organization and biogenesis;metabolic process;regulation of biological process;response to stimulus;transport	cytoplasm;cytosol;extracellular;membrane;nucleus;organelle lumen	catalytic activity;enzyme regulator activity;nucleotide binding;protein binding;RNA binding	Pf00183, Pf02518, Pf13589	3320	ENSG00000080824.18	14	NOD-like receptor signaling pathway; Progesterone-mediated oocyte maturation; Pathways in cancer; Prostate cancer; Protein processing in endoplasmic reticulum; Estrogen signaling pathway; PI3K-Akt signaling pathway; Antigen processing and presentation	Sema3A PAK dependent Axon repulsion; Regulation of PLK1 Activity at G2/M Transition; Recruitment of NuMA to mitotic centrosomes; Loss of Nlp from mitotic centrosomes; Scavenging by Class F Receptors; Neutrophil degranulation; Uptake and function of diphtheria toxin; Regulation of actin dynamics for phagocytic cup formation; The role of GTSE1 in G2/M progression after G2 checkpoint; HSP90 chaperon…	Nucleotide-binding Oligomerization Domain (NOD) pathway; TNF alpha Signaling Pathway; Corticotropin-releasing hormone signaling pathway; Aryl Hydrocarbon Receptor; EBV LMP1 signaling; Aryl Hydrocarbon Receptor Pathway; Constitutive Androstane Receptor Pathway; NRF2 pathway; VEGFA-VEGFR2 Signaling Pathway; Focal Adhesion-PI3K-Akt-mTOR-signaling pathway	86	0	1.359	0.958333	98.24	2.56164e+06	2.16118e+06		96.92	High	High	High	High	High	1
HSP90AB1	P08238	Heat shock protein HSP 90-beta [OS=Homo sapiens]	0	53.992	23	14	59	5	724	83.2	5.03	174.29	14	cell organization and biogenesis;metabolic process;regulation of biological process;response to stimulus;transport	cell surface;cytoplasm;cytosol;extracellular;membrane;mitochondrion;nucleus;organelle lumen	enzyme regulator activity;nucleotide binding;protein binding;RNA binding	Pf00183, Pf02518, Pf13589	3326	ENSG00000096384.19	6	NOD-like receptor signaling pathway; Progesterone-mediated oocyte maturation; Pathways in cancer; Prostate cancer; Protein processing in endoplasmic reticulum; Estrogen signaling pathway; PI3K-Akt signaling pathway; Antigen processing and presentation	Sema3A PAK dependent Axon repulsion; HSF1 activation; Attenuation phase; Neutrophil degranulation; Aryl hydrocarbon receptor signalling; Uptake and function of diphtheria toxin; Regulation of actin dynamics for phagocytic cup formation; The NLRP3 inflammasome; HSP90 chaperone cycle for steroid hormone receptors (SHR); The role of GTSE1 in G2/M progression after G2 checkpoint	NRF2 pathway; Focal Adhesion-PI3K-Akt-mTOR-signaling pathway	42	7	1.987	0.926673	78.48	2.6964e+06	7.13033e+06		51.73	High	High	High	High	High	1
HSP90B1	P14625	Endoplasmin [OS=Homo sapiens]	0	9.147	4	3	12	2	803	92.4	4.84	36.49	3	cell organization and biogenesis;metabolic process;regulation of biological process;response to stimulus;transport	cytosol;endoplasmic reticulum;extracellular;membrane;nucleus;organelle lumen	metal ion binding;nucleotide binding;protein binding;RNA binding	Pf00183, Pf02518, Pf13589	7184	ENSG00000166598.14	12	Pathways in cancer; Prostate cancer; Protein processing in endoplasmic reticulum; Thyroid hormone synthesis; Estrogen signaling pathway; PI3K-Akt signaling pathway	Post-translational protein phosphorylation; Regulation of Insulin-like Growth Factor (IGF) transport and uptake by Insulin-like Growth Factor Binding Proteins (IGFBPs); ATF6 (ATF6-alpha) activates chaperone genes; Interleukin-4 and 13 signaling; Trafficking and processing of endosomal TLR; Scavenging by Class A Receptors	Photodynamic therapy-induced unfolded protein response; Focal Adhesion-PI3K-Akt-mTOR-signaling pathway; Sudden Infant Death Syndrome (SIDS) Susceptibility Pathways	26	0	3.317	0.297234	118.57	29871.2	328010		33.99	Peak Found	High	High	Peak Found	High	1
HSPA12A	O43301	Heat shock 70 kDa protein 12A [OS=Homo sapiens]	0	11.958	6	3	12	3	675	74.9	6.77	40.82	3			nucleotide binding	Pf00012	259217	ENSG00000165868.13	10		Regulation of HSF1-mediated heat shock response		4	0	1.475	0.975957	58.53	504523	679226		78.39	Peak Found	High	High	High	High	1
HSPA1B; HSPA1A	P0DMV8	heat shock 70 kDa protein 1A [OS=Homo sapiens]	0	46.346	18	10	79	7	641	70	5.66	242.88	10	cell organization and biogenesis;metabolic process;regulation of biological process;response to stimulus;transport	cytoplasm;cytoskeleton;cytosol;endoplasmic reticulum;extracellular;mitochondrion;nucleus	catalytic activity;nucleotide binding;protein binding;receptor activity;RNA binding	Pf00012, Pf06723	3304; 3303	ENSG00000232804.5; ENSG00000234475.5; ENSG00000231555.4; ENSG00000235941.5; ENSG00000204389.9; ENSG00000204388.6; ENSG00000212866.6; ENSG00000237724.5; ENSG00000224501.5	6; CHR_HSCHR6_MHC_APD_CTG1; CHR_HSCHR6_MHC_DBB_CTG1; CHR_HSCHR6_MHC_QBL_CTG1; CHR_HSCHR6_MHC_COX_CTG1	Endocytosis; Longevity regulating pathway - multiple species; Prion diseases; Epstein-Barr virus infection; Spliceosome; MAPK signaling pathway; Protein processing in endoplasmic reticulum; Toxoplasmosis; Measles; Influenza A; Estrogen signaling pathway; Legionellosis; Antigen processing and presentation	AUF1 (hnRNP D0) binds and destabilizes mRNA; Attenuation phase; Neutrophil degranulation; Regulation of HSF1-mediated heat shock response; Viral RNP Complexes in the Host Cell Nucleus; HSP90 chaperone cycle for steroid hormone receptors (SHR)	Apoptosis Modulation and Signaling; Parkin-Ubiquitin Proteasomal System pathway; NRF2 pathway; MAPK Signaling Pathway; Apoptosis Modulation by HSP70; VEGFA-VEGFR2 Signaling Pathway	38	0	2.037	0.924753	81.04	2.38555e+06	4.53114e+06		46.03	High	High	High	High	High	1
HSPA2	P54652	Heat shock-related 70 kDa protein 2 [OS=Homo sapiens]	0	36.304	14	9	38	1	639	70	5.74	109.65	9	cell differentiation;cell organization and biogenesis;metabolic process;regulation of biological process;response to stimulus	cell surface;cytoplasm;cytoskeleton;cytosol;membrane;mitochondrion;nucleus	nucleotide binding;protein binding	Pf00012, Pf06723	3306	ENSG00000126803.9	14	Endocytosis; Longevity regulating pathway - multiple species; Epstein-Barr virus infection; Spliceosome; MAPK signaling pathway; Protein processing in endoplasmic reticulum; Toxoplasmosis; Measles; Influenza A; Estrogen signaling pathway; Legionellosis; Antigen processing and presentation	Meiotic synapsis; Attenuation phase; HSP90 chaperone cycle for steroid hormone receptors (SHR); Regulation of HSF1-mediated heat shock response	Parkin-Ubiquitin Proteasomal System pathway	24	0	1.937	0.944951	47.39	912249	1.76733e+06		52.09	High	Peak Found	Peak Found	Peak Found	Peak Found	1
HSPA4L	O95757	Heat shock 70 kDa protein 4L [OS=Homo sapiens]	0	7.027	3	2	3	2	839	94.5	5.88	7.16	2	metabolic process;response to stimulus	cytoplasm;cytosol;nucleus	nucleotide binding	Pf00012	22824	ENSG00000164070.11	4	Protein processing in endoplasmic reticulum	Regulation of HSF1-mediated heat shock response		5	0	1.348	0.958333	36.19	58117.8	117229		84.83	Peak Found	High	High	Peak Found	High	1
HSPA5	P11021	78 kDa glucose-regulated protein [OS=Homo sapiens]	0	23.137	9	5	21	3	654	72.3	5.16	55.51	5	cell communication;cell death;cell differentiation;cell organization and biogenesis;metabolic process;regulation of biological process;response to stimulus;transport	cell surface;cytoplasm;endoplasmic reticulum;membrane;mitochondrion;nucleus;organelle lumen	catalytic activity;metal ion binding;nucleotide binding;protein binding	Pf00012, Pf01968, Pf06723	3309	ENSG00000044574.7	9	Prion diseases; Protein export; Protein processing in endoplasmic reticulum; Thyroid hormone synthesis; Antigen processing and presentation	Platelet degranulation ; PERK regulates gene expression; ATF6 (ATF6-alpha) activates chaperone genes; Antigen Presentation: Folding, assembly and peptide loading of class I MHC; Regulation of HSF1-mediated heat shock response; IRE1alpha activates chaperones	Parkin-Ubiquitin Proteasomal System pathway; Apoptosis-related network due to altered Notch3 in ovarian cancer; Photodynamic therapy-induced unfolded protein response; MAPK Signaling Pathway	27	0	1.966	0.932318	25.65	963238	1.60858e+06		33.85	High	High	High	High	High	1
HSPA8	P11142-1	Heat shock cognate 71 kDa protein [OS=Homo sapiens]	0	63.323	26	16	87	8	646	70.9	5.52	266.27	16	cell communication;cell organization and biogenesis;metabolic process;regulation of biological process;response to stimulus;transport	cytoplasm;cytosol;endosome;extracellular;membrane;nucleus;organelle lumen;spliceosomal complex	catalytic activity;nucleotide binding;protein binding;RNA binding	Pf00012, Pf02463, Pf06723	3312	ENSG00000109971.13	11	Endocytosis; Longevity regulating pathway - multiple species; Epstein-Barr virus infection; Spliceosome; MAPK signaling pathway; Protein processing in endoplasmic reticulum; Toxoplasmosis; Measles; Influenza A; Estrogen signaling pathway; Legionellosis; Antigen processing and presentation	Protein methylation; Clathrin-mediated endocytosis; Regulation of HSF1-mediated heat shock response; Golgi Associated Vesicle Biogenesis; GABA synthesis, release, reuptake and degradation; Lysosome Vesicle Biogenesis; CHL1 interactions; AUF1 (hnRNP D0) binds and destabilizes mRNA; Attenuation phase; Neutrophil degranulation; mRNA Splicing - Major Pathway; Interleukin-4 and 13 signaling; HSP90 cha…	Parkin-Ubiquitin Proteasomal System pathway; MAPK Signaling Pathway; Exercise-induced Circadian Regulation	52	8	1.922	0.949258	62.27	5.74254e+06	7.88294e+06		70.11	High	High	High	High	High	1
HSPA9	P38646	Stress-70 protein, mitochondrial [OS=Homo sapiens]	0	34.058	17	9	37	9	679	73.6	6.16	110.77	9	cell differentiation;cell organization and biogenesis;metabolic process;regulation of biological process;response to stimulus	cytoplasm;mitochondrion;nucleus;organelle lumen	nucleotide binding;protein binding;RNA binding	Pf00012, Pf06723	3313	ENSG00000113013.12	5	Tuberculosis; RNA degradation	Gene and protein expression by JAK-STAT signaling after Interleukin-12 stimulation; Mitochondrial protein import; Regulation of HSF1-mediated heat shock response; Interleukin-12 family signaling; Cristae formation; Metabolism of proteins	Parkin-Ubiquitin Proteasomal System pathway	17	0	1.64	0.975957	59.43	2.19841e+06	4.24674e+06		38.74	High	High	High	High	High	1
HSPB1	P04792	Heat shock protein beta-1 [OS=Homo sapiens]	0	16.605	23	4	12	4	205	22.8	6.4	32.39	4	cellular component movement;metabolic process;regulation of biological process;response to stimulus	cytoplasm;cytoskeleton;cytosol;membrane;nucleus;proteasome	enzyme regulator activity;protein binding;RNA binding	Pf00011	3315	ENSG00000106211.8	7	Amoebiasis; Epstein-Barr virus infection; VEGF signaling pathway; MAPK signaling pathway	AUF1 (hnRNP D0) binds and destabilizes mRNA; VEGFA-VEGFR2 Pathway; MAPK6/MAPK4 signaling	Apoptosis-related network due to altered Notch3 in ovarian cancer; Fas Ligand (FasL) pathway and Stress induction of Heat Shock Proteins (HSP) regulation; MAPK Signaling Pathway; ATM Signaling Network in Development and Disease; VEGFA-VEGFR2 Signaling Pathway; p38 MAPK Signaling Pathway	19	0	2.943	0.442262	30.07	314528	1.46579e+06		38.9	High	High	High	High	High	1
HSPD1	P10809	60 kDa heat shock protein, mitochondrial [OS=Homo sapiens]	0	22.001	13	6	15	6	573	61	5.87	49.41	6	cell organization and biogenesis;cell proliferation;metabolic process;regulation of biological process;response to stimulus;transport	cell surface;cytoplasm;cytosol;endosome;membrane;mitochondrion;organelle lumen	catalytic activity;DNA binding;nucleotide binding;protein binding;RNA binding	Pf00118	3329	ENSG00000144381.16	2	Type I diabetes mellitus; Tuberculosis; RNA degradation; Legionellosis	TFAP2A acts as a transcriptional repressor during retinoic acid induced cell differentiation; Mitochondrial protein import; Metabolism of proteins	Apoptosis-related network due to altered Notch3 in ovarian cancer; Sudden Infant Death Syndrome (SIDS) Susceptibility Pathways	13	0	1.334	0.958333	41.07	7.01659e+06	9.52164e+06		27.66	High	High	High	High	High	1
HSPG2	P98160	Basement membrane-specific heparan sulfate proteoglycan core protein [OS=Homo sapiens]	0	2.584	0	1	4	1	4391	468.5	6.51	6.17	1	cell differentiation;cell growth;cell organization and biogenesis;defense response;metabolic process;regulation of biological process;response to stimulus;transport	extracellular;membrane;organelle lumen	metal ion binding;protein binding	Pf00008, Pf00047, Pf00052, Pf00053, Pf00054, Pf00057, Pf02210, Pf07679, Pf07686, Pf12785, Pf13385, Pf13895, Pf13927	3339	ENSG00000142798.17	1	Hepatitis B; Proteoglycans in cancer; ECM-receptor interaction	Integrin cell surface interactions; Defective B4GALT7 causes EDS, progeroid type; Amyloid fiber formation; Retinoid metabolism and transport; Defective EXT2 causes exostoses 2; Non-integrin membrane-ECM interactions; Defective EXT1 causes exostoses 1, TRPS2 and CHDS; Signaling by GPCR; HS-GAG biosynthesis; A tetrasaccharide linker sequence is required for GAG synthesis; Laminin interactions; Degr…		32	0	0.917	0.532488	13.31	54178.3	49704.6		34.51	High	High	High	High	Peak Found	1
IARS2	Q9NSE4	Isoleucine--tRNA ligase, mitochondrial [OS=Homo sapiens]	0	2.112	1	1	3	1	1012	113.7	7.2	1.8	1	metabolic process;regulation of biological process	cytoplasm;cytosol;mitochondrion;organelle lumen	catalytic activity;nucleotide binding;RNA binding	Pf00133, Pf06827, Pf08264, Pf09334, Pf13603	55699	ENSG00000067704.9	1	Aminoacyl-tRNA biosynthesis	Mitochondrial tRNA aminoacylation		5	0	100	6.46154e-17			209684		33.26	Not Found	High	High	High	Peak Found	1
IDH2	P48735	Isocitrate dehydrogenase [NADP], mitochondrial [OS=Homo sapiens]	0	16.244	13	5	10	5	452	50.9	8.69	23.72	5	cell organization and biogenesis;metabolic process;regulation of biological process	cytosol;membrane;mitochondrion;organelle lumen	catalytic activity;metal ion binding;nucleotide binding	Pf00180	3418	ENSG00000182054.9	15	Peroxisome; Citrate cycle (TCA cycle); Carbon metabolism; Glutathione metabolism; Biosynthesis of amino acids; 2-Oxocarboxylic acid metabolism; Metabolic pathways	Transcriptional activation of mitochondrial biogenesis; Citric acid cycle (TCA cycle)	TCA Cycle	15	0	1.769	0.975957	35.83	398589	624090		60.16	Peak Found	High	High	High	High	1
IDH3A	P50213-1	Isocitrate dehydrogenase [NAD] subunit alpha, mitochondrial [OS=Homo sapiens]	0	7.513	7	3	7	3	366	39.6	6.92	17.09	3	metabolic process	mitochondrion;nucleus;organelle lumen	catalytic activity;metal ion binding;nucleotide binding	Pf00180	3419	ENSG00000166411.13	15	Citrate cycle (TCA cycle); Carbon metabolism; Biosynthesis of amino acids; 2-Oxocarboxylic acid metabolism; Metabolic pathways	Citric acid cycle (TCA cycle)	TCA Cycle and Deficiency of Pyruvate Dehydrogenase complex (PDHc); TCA Cycle	11	0	1.652	0.975957	65.25	980370	1.2627e+06		63.21	High	High	Peak Found	Peak Found	High	1
IGHA1	P01876	immunoglobulin heavy constant alpha 1 [OS=Homo sapiens]	0	4.949	5	2	7	2	353	37.6	6.51	13.2	2	cell organization and biogenesis;cellular component movement;defense response;metabolic process;regulation of biological process;response to stimulus;transport	extracellular;membrane	protein binding	Pf07654, Pf08205	3493	ENSG00000211895.4; ENSG00000282633.1	14; CHR_HSCHR14_3_CTG1		Scavenging of heme from plasma; Cell surface interactions at the vascular wall	Inflammatory Response Pathway	6	0	0.803	0.359323	38.09	1.02537e+06	668901		37.05	High	High	High	High	High	1
IGHG1	P01857	Immunoglobulin heavy constant gamma 1 [OS=Homo sapiens]	0.004	1.687	2	1	1	1	330	36.1	8.19	0	1	cell organization and biogenesis;cellular component movement;defense response;metabolic process;regulation of biological process;response to stimulus;transport	extracellular;membrane	catalytic activity;metal ion binding;protein binding	Pf07654, Pf08205	3500	ENSG00000277633.5; ENSG00000211896.7	14; CHR_HSCHR14_3_CTG1		Regulation of Complement cascade; Classical antibody-mediated complement activation; FCGR activation; Regulation of actin dynamics for phagocytic cup formation; Interleukin-4 and 13 signaling; Role of phospholipids in phagocytosis		14	0	0.643	0.1398	28.27	357182	229603		27.71	Peak Found	Peak Found	High	Peak Found	Peak Found	1
IGJ; JCHAIN	P01591	Immunoglobulin J chain [OS=Homo sapiens]	0	3.503	8	1	1	1	159	18.1	5.24	2.18	1	cellular component movement;defense response;regulation of biological process;response to stimulus;transport	extracellular	DNA binding;protein binding	Pf15097	3512	ENSG00000132465.10	4		Scavenging of heme from plasma; Cell surface interactions at the vascular wall		5	0								Not Found	Not Found	High	Not Found	Not Found	1
IGSF21	Q96ID5	Immunoglobulin superfamily member 21 [OS=Homo sapiens]	0	3.978	2	1	1	1	467	51.8	6.93	2.46	1		extracellular	protein binding	Pf07679, Pf13895	84966	ENSG00000117154.11	1				0	0	100	6.46154e-17			68332.2		111.22	Not Found	High	Peak Found	Peak Found	Peak Found	1
IGSF8	Q969P0	Immunoglobulin superfamily member 8 [OS=Homo sapiens]	0	13.159	8	4	5	4	613	65	8	13.91	4	cell proliferation;cellular component movement	membrane	protein binding	Pf07686	93185	ENSG00000162729.13	1				0	0	1.961	0.934634	50.05	437349	754889		54.23	Peak Found	High	Peak Found	High	High	1
IMMT	Q16891	MICOS complex subunit Mic60 [OS=Homo sapiens]	0	14.191	9	7	11	7	758	83.6	6.48	23.04	7	cell organization and biogenesis;cellular homeostasis	membrane;mitochondrion	protein binding;RNA binding	Pf09731	10989	ENSG00000132305.20	2		Cristae formation		3	0	2.001	0.924753	45.19	693288	1.6267e+06		20.87	Peak Found	High	High	High	High	1
INA	Q16352	alpha-internexin [OS=Homo sapiens]	0	58.962	37	22	221	18	499	55.4	5.4	523.51	22	cell differentiation;cell organization and biogenesis;development	cytoskeleton;membrane	structural molecule activity	Pf00038, Pf04732	9118	ENSG00000148798.10	10				0	0	1.703	0.975957	84.04	3.61296e+07	6.72898e+07		50.67	High	High	High	High	High	1
IVD	P26440	Isovaleryl-CoA dehydrogenase, mitochondrial [OS=Homo sapiens]	0.009	1.309	2	1	1	1	423	46.3	8.19	2.69	1	metabolic process	mitochondrion;organelle lumen	catalytic activity;nucleotide binding	Pf00441, Pf02770, Pf02771, Pf08028	3712		15	Metabolic pathways; Valine, leucine and isoleucine degradation	Branched-chain amino acid catabolism	Valproic acid pathway	6	0	100	6.46154e-17			192141		37.07	Not Found	High	Not Found	Peak Found	Peak Found	1
JUP	P14923	Junction plakoglobin [OS=Homo sapiens]	0	2.045	2	1	1	1	745	81.7	6.14	1.68	1	cell death;cell organization and biogenesis;cellular component movement;regulation of biological process;response to stimulus;transport	cytoplasm;cytoskeleton;cytosol;extracellular;membrane;nucleus;organelle lumen	protein binding;signal transducer activity;structural molecule activity	Pf00514	3728	ENSG00000173801.16	17	Arrhythmogenic right ventricular cardiomyopathy (ARVC); Acute myeloid leukemia; Pathways in cancer; Transcriptional misregulation in cancer	Adherens junctions interactions; Neutrophil degranulation; Formation of the cornified envelope; VEGFR2 mediated vascular permeability	Arrhythmogenic Right Ventricular Cardiomyopathy; Corticotropin-releasing hormone signaling pathway; Ectoderm Differentiation	22	0	0.554	0.0639832	4.55	61653.9	34131.3		4.34	High	Peak Found	Not Found	Peak Found	Not Found	1
KBTBD11	O94819	Kelch repeat and BTB domain-containing protein 11 [OS=Homo sapiens]	0	14.037	11	5	12	5	623	65.7	6.07	26.95	5	metabolic process		catalytic activity;protein binding	Pf00651, Pf01344, Pf13964	9920	ENSG00000176595.3; ENSG00000273645.2	8; CHR_HSCHR8_8_CTG1				0	0	1.374	0.958333	32.24	688552	1.23048e+06		24.7	High	High	High	High	High	1
KIAA1045; PHF24	Q9UPV7	PHD finger protein 24 [OS=Homo sapiens]	0	9.382	8	3	10	3	400	45.2	5.67	25.78	3	regulation of biological process;response to stimulus		metal ion binding		23349	ENSG00000122733.12	9				0	0	1.283	0.932318	29.89	449635	509758		43.98	High	High	High	High	High	1
KIAA1598; SHTN1	A0MZ66	Shootin-1 [OS=Homo sapiens]	0.002	1.825	1	1	1	1	631	71.6	5.33	1.69	1	cell organization and biogenesis;cellular component movement;development;regulation of biological process;response to stimulus	cytoplasm;cytoskeleton	protein binding		57698	ENSG00000187164.19	10		Recycling pathway of L1		4	0	100	6.46154e-17			86977.9			Not Found	Not Found	Not Found	Not Found	High	1
KIF24	Q5T7B8-1	Kinesin-like protein KIF24 [OS=Homo sapiens]	0.009	1.323	1	1	2	1	1368	151.8	7.14	4.11	1	cell organization and biogenesis;cellular component movement	cytoplasm;cytoskeleton;cytosol	catalytic activity;motor activity;nucleotide binding;protein binding	Pf00225	347240	ENSG00000186638.16	9		Anchoring of the basal body to the plasma membrane		3	0	1.362	0.958333	66.9	936910	1.27635e+06		60.23	Peak Found	Peak Found	High	High	Peak Found	1
KIF2A	O00139	Kinesin-like protein KIF2A [OS=Homo sapiens]	0	4.201	3	2	3	2	706	79.9	6.68	3.97	2	cell differentiation;cell division;cell organization and biogenesis;cellular component movement;development;transport	cytoplasm;cytoskeleton;cytosol;membrane;nucleus	catalytic activity;motor activity;nucleotide binding;protein binding	Pf00225	3796	ENSG00000068796.16	5		COPI-dependent Golgi-to-ER retrograde traffic; Kinesins; Amplification of signal from unattached kinetochores via a MAD2 inhibitory signal; Separation of Sister Chromatids; Resolution of Sister Chromatid Cohesion; RHO GTPases Activate Formins; MHC class II antigen presentation		27	0	1.465	0.975957	42.95	4.22568e+06	7.75331e+06		58.13	Peak Found	High	Peak Found	High	High	1
KLHDC10	Q6PID8-1	Kelch domain-containing protein 10 [OS=Homo sapiens]	0.01	1.237	6	1	7	1	442	49.1	9.38	31.21	1		cytoplasm;nucleus	protein binding	Pf01344, Pf07646, Pf13415, Pf13418, Pf13854, Pf13964	23008	ENSG00000128607.13	7				0	0	0.545	0.0585943	44.78	15642798	8.52551e+06		41.95	Peak Found	High	High	High	High	1
KRAS	P01116	GTPase KRas [OS=Homo sapiens]	0	2.942	6	1	1	1	189	21.6	6.77	2.79	1	cell communication;cell differentiation;cell organization and biogenesis;cellular component movement;metabolic process;regulation of biological process;response to stimulus	cytoplasm;cytosol;membrane;mitochondrion	catalytic activity;nucleotide binding;protein binding	Pf00071, Pf02421, Pf08477	3845	ENSG00000133703.11	12	Viral carcinogenesis; Serotonergic synapse; Longevity regulating pathway - multiple species; T cell receptor signaling pathway; Dorso-ventral axis formation; Tight junction; Hepatitis B; Insulin signaling pathway; Central carbon metabolism in cancer; Pancreatic cancer; FoxO signaling pathway; Prolactin signaling pathway; MicroRNAs in cancer; Phospholipase D signaling pathway; Chronic myeloid leuk…	Regulation of RAS by GAPs; SHC-mediated cascade:FGFR4; Signaling by FGFR4 in disease; FRS-mediated FGFR4 signaling; SHC1 events in ERBB4 signaling; NCAM signaling for neurite out-growth; DAP12 signaling; GRB2 events in EGFR signaling; Signaling by BRAF and RAF fusions; Constitutive Signaling by EGFRvIII; Signaling by RAS mutants; CD209 (DC-SIGN) signaling; Signaling by high-kinase activity BRAF m…	IL-5 Signaling Pathway; Integrated Breast Cancer Pathway; Signaling Pathways in Glioblastoma; RalA downstream regulated genes; TNF alpha Signaling Pathway; Oncostatin M Signaling Pathway; Aryl Hydrocarbon Receptor; Extracellular vesicle-mediated signaling in recipient cells; Rac1/Pak1/p38/MMP-2 pathway; G Protein Signaling Pathways; BDNF-TrkB Signaling; MAPK Signaling Pathway; PI3K-AKT-mTOR signa…	193	0	100	6.46154e-17			245213		44.84	Not Found	Peak Found	Peak Found	Peak Found	High	1
KRT1	P04264	Keratin, type II cytoskeletal 1 [OS=Homo sapiens]	0	116.743	40	23	246	20	644	66	8.12	729.35	23	cell death;defense response;metabolic process;regulation of biological process;response to stimulus;transport	cytoskeleton;cytosol;extracellular;membrane;nucleus	catalytic activity;motor activity;protein binding;receptor activity;structural molecule activity	Pf00038, Pf01576, Pf05103, Pf05957, Pf12128, Pf13166, Pf13514	3848	ENSG00000167768.4	12		Formation of the cornified envelope; Neutrophil degranulation	Corticotropin-releasing hormone signaling pathway	7	3	0.25	0.000122123	85.47	1.236e+08	3.08406e+07		63.69	High	High	High	High	High	1
KRT10	P13645	Keratin, type I cytoskeletal 10 [OS=Homo sapiens]	0	75.231	34	18	201	15	584	58.8	5.21	553.13	18	cell death;cell differentiation;metabolic process	cytoplasm;cytoskeleton;cytosol;membrane;nucleus	structural molecule activity	Pf00038, Pf04111	3858	ENSG00000186395.7	17	Staphylococcus aureus infection	Formation of the cornified envelope		4	3	0.953	0.558448	93.14	5.88775e+07	4.36087e+07		64.82	High	High	High	High	High	1
KRT14	P02533	Keratin, type I cytoskeletal 14 [OS=Homo sapiens]	0	27.347	18	8	67	5	472	51.5	5.16	155.87	8	cell death;cell differentiation;cell organization and biogenesis;response to stimulus	cytoplasm;cytosol;nucleus	protein binding;structural molecule activity	Pf00038, Pf13514	3861	ENSG00000186847.5	17		Formation of the cornified envelope; Type I hemidesmosome assembly	Corticotropin-releasing hormone signaling pathway	7	0	0.635	0.131176	45.59	8.29709e+06	7.16533e+06		62.58	High	High	High	High	Peak Found	1
KRT2	P35908	Keratin, type II cytoskeletal 2 epidermal [OS=Homo sapiens]	0	64.689	30	17	122	12	639	65.4	8	343.05	17	cell death;cell organization and biogenesis;cell proliferation;cellular component movement;metabolic process	cytoskeleton;cytosol;membrane;nucleus	protein binding;structural molecule activity	Pf00038, Pf08614, Pf12128, Pf13166	3849	ENSG00000172867.3	12		Formation of the cornified envelope		3	2	0.706	0.218059	76.69	3.02243e+07	3.54886e+07		37.99	High	High	High	High	High	1
KRT5	P13647	keratin, type II cytoskeletal 5 [OS=Homo sapiens]	0	22.904	16	10	28	6	590	62.3	7.74	59.12	10	cell death;cell organization and biogenesis;metabolic process	cytoplasm;cytosol;membrane;mitochondrion;nucleus	catalytic activity;motor activity;protein binding;structural molecule activity	Pf00038, Pf01576, Pf02994, Pf03961, Pf04111, Pf05957, Pf12128	3852	ENSG00000186081.11	12		Formation of the cornified envelope; Type I hemidesmosome assembly		6	0	0.484	0.0281161	63.26	1.36271e+06	1.56661e+06		55.08	High	High	Peak Found	High	High	1
KRT9	P35527	Keratin, type I cytoskeletal 9 [OS=Homo sapiens]	0	86.195	34	16	89	15	623	62	5.24	250.52	16	cell death;cell organization and biogenesis	cytosol;membrane;nucleus	structural molecule activity	Pf00038, Pf13166	3857	ENSG00000171403.9	17		Formation of the cornified envelope		3	0	0.068	2.8303e-12	55.75	5.40833e+07	2.34633e+06		73.79	High	High	High	High	Peak Found	1
L1CAM	P32004	Neural cell adhesion molecule L1 [OS=Homo sapiens]	0.009	1.343	1	1	1	1	1257	139.9	6.24	1.92	1	cell differentiation;cell organization and biogenesis;cellular component movement;development;regulation of biological process;response to stimulus	cell surface;membrane	protein binding	Pf00041, Pf00047, Pf07679, Pf07686, Pf13882, Pf13895, Pf13927	3897	ENSG00000198910.12	X	Cell adhesion molecules (CAMs); Axon guidance	Basigin interactions; Signal transduction by L1; Recycling pathway of L1; Interaction between L1 and Ankyrins		11	0	100	6.46154e-17			70770.7		21.97	Not Found	High	Not Found	Not Found	Peak Found	1
LAMA5	O15230	Laminin subunit alpha-5 [OS=Homo sapiens]	0	3.826	1	2	2	2	3695	399.5	7.02	4.74	2	cell differentiation;cell organization and biogenesis;cell proliferation;cellular component movement;regulation of biological process;response to stimulus;transport	extracellular;membrane;nucleus	catalytic activity;motor activity;protein binding;structural molecule activity	Pf00052, Pf00053, Pf00054, Pf00055, Pf00529, Pf01576, Pf02210, Pf06008, Pf06009, Pf12795, Pf13514, Pf13747	3911	ENSG00000130702.15	20	Amoebiasis; Pathways in cancer; Toxoplasmosis; Focal adhesion; Small cell lung cancer; ECM-receptor interaction; Metabolic pathways; PI3K-Akt signaling pathway	ECM proteoglycans; Laminin interactions; Degradation of the extracellular matrix; MET activates PTK2 signaling; Interleukin-4 and 13 signaling; Non-integrin membrane-ECM interactions	Alpha 6 Beta 4 signaling pathway; Primary Focal Segmental Glomerulosclerosis FSGS; Focal Adhesion; Focal Adhesion-PI3K-Akt-mTOR-signaling pathway; Inflammatory Response Pathway	27	0	0.39	0.00606862	40.85	260910	40587.1		72.99	High	Peak Found	Peak Found	Peak Found	Peak Found	1
LAMB2	P55268	laminin subunit beta-2 [OS=Homo sapiens]	0	7.092	2	3	3	3	1798	195.9	6.52	8.19	3	cell growth;cell organization and biogenesis;cellular component movement;metabolic process;regulation of biological process;transport	cytoplasm;extracellular;Golgi;organelle lumen	catalytic activity;motor activity;nucleotide binding;protein binding;structural molecule activity;transporter activity	Pf00053, Pf00055, Pf00430, Pf00769, Pf01576, Pf02050, Pf02841, Pf04111, Pf06008, Pf09831, Pf12128, Pf12795, Pf13514, Pf13851, Pf13868, Pf15070, Pf15558	3913	ENSG00000172037.13	3	Amoebiasis; Pathways in cancer; Toxoplasmosis; Focal adhesion; Small cell lung cancer; ECM-receptor interaction; PI3K-Akt signaling pathway	ECM proteoglycans; Post-translational protein phosphorylation; Regulation of Insulin-like Growth Factor (IGF) transport and uptake by Insulin-like Growth Factor Binding Proteins (IGFBPs); Laminin interactions; MET activates PTK2 signaling; Non-integrin membrane-ECM interactions	Alpha 6 Beta 4 signaling pathway; Primary Focal Segmental Glomerulosclerosis FSGS; miRNA targets in ECM and membrane receptors; Focal Adhesion; Focal Adhesion-PI3K-Akt-mTOR-signaling pathway; Inflammatory Response Pathway	26	0	0.233	5.87756e-05	58.98	1.33631e+06	229803		62.07	High	Peak Found	Peak Found	Peak Found	High	1
LAMC1	P11047	Laminin subunit gamma-1 [OS=Homo sapiens]	0.009	1.327	0	1	1	1	1609	177.5	5.12	2.47	1	cell organization and biogenesis;cellular component movement;metabolic process;regulation of biological process	extracellular;organelle lumen	catalytic activity;motor activity;protein binding;structural molecule activity	Pf00052, Pf00053, Pf00055, Pf00261, Pf01576, Pf05262, Pf05483, Pf05557, Pf05667, Pf05701, Pf06008, Pf08317, Pf10174, Pf11068, Pf12128, Pf12795, Pf13166, Pf13514, Pf13868	3915	ENSG00000135862.5	1	Amoebiasis; Prion diseases; Pathways in cancer; Toxoplasmosis; Focal adhesion; Small cell lung cancer; ECM-receptor interaction; PI3K-Akt signaling pathway	ECM proteoglycans; Post-translational protein phosphorylation; Regulation of Insulin-like Growth Factor (IGF) transport and uptake by Insulin-like Growth Factor Binding Proteins (IGFBPs); L1CAM interactions; Laminin interactions; Degradation of the extracellular matrix; MET activates PTK2 signaling; Non-integrin membrane-ECM interactions	Alpha 6 Beta 4 signaling pathway; Endoderm Differentiation; miRNA targets in ECM and membrane receptors; Focal Adhesion; Focal Adhesion-PI3K-Akt-mTOR-signaling pathway; Inflammatory Response Pathway	31	0	100	6.46154e-17			527704		61.18	Not Found	Peak Found	Not Found	High	Peak Found	1
LAMP2	P13473-1	Lysosome-associated membrane glycoprotein 2 [OS=Homo sapiens]	0	1.876	2	1	1	1	410	44.9	5.63	2.2	1	cell communication;cell organization and biogenesis;cellular homeostasis;metabolic process;regulation of biological process;response to stimulus;transport	endosome;membrane;organelle lumen;vacuole	protein binding	Pf01299	3920	ENSG00000005893.15	X	Lysosome; Tuberculosis; Phagosome	Platelet degranulation ; Neutrophil degranulation	Senescence and Autophagy in Cancer	11	0	0.15	3.49003e-07	693.71	1.03572e+06	155758		138.3	Peak Found	Peak Found	Not Found	Not Found	High	1
LANCL1	O43813	LanC-like protein 1 [OS=Homo sapiens]	0.002	1.8	2	1	5	1	399	45.3	7.75	10.23	1	regulation of biological process;response to stimulus	cytoplasm;membrane	metal ion binding;protein binding;receptor activity;signal transducer activity	Pf05147	10314	ENSG00000115365.11	2				0	0	1.62	0.980386	24.51	521128	844183		24.73	High	High	High	Peak Found	High	1
LAP3	P28838	cytosol aminopeptidase [OS=Homo sapiens]	0	8.174	7	3	4	3	519	56.1	7.93	8.75	3	metabolic process	cytoplasm;cytosol;mitochondrion;nucleus	catalytic activity;metal ion binding	Pf00883, Pf02789	51056	ENSG00000002549.12	4	Glutathione metabolism; Metabolic pathways; Arginine and proline metabolism			3	0	1.672	0.975957	29.4	134257	87874.2		107.01	Peak Found	Peak Found	Peak Found	High	High	1
LASP1	Q14847	LIM and SH3 domain protein 1 [OS=Homo sapiens]	0	2.479	5	1	1	1	261	29.7	7.05	2.55	1	regulation of biological process;transport	cytoplasm;cytoskeleton	metal ion binding;protein binding;transporter activity	Pf00018, Pf00412, Pf00880, Pf07653, Pf14604	3927	ENSG00000002834.17	17				0	0								Not Found	Not Found	Not Found	Not Found	High	1
LCK	P06239-1	Tyrosine-protein kinase Lck [OS=Homo sapiens]	0.008	1.57	2	1	1	1	509	58	5.36	1.78	1	cell differentiation;cellular component movement;cellular homeostasis;defense response;metabolic process;regulation of biological process;response to stimulus;transport	cytoplasm;cytosol;membrane	catalytic activity;nucleotide binding;protein binding	Pf00017, Pf00018, Pf00069, Pf07653, Pf07714, Pf14604	3932	ENSG00000182866.16	1	Th1 and Th2 cell differentiation; Primary immunodeficiency; T cell receptor signaling pathway; Osteoclast differentiation; Natural killer cell mediated cytotoxicity; NF-kappa B signaling pathway; HTLV-I infection	PD-1 signaling; PECAM1 interactions; Downstream TCR signaling; PI5P, PP2A and IER3 Regulate PI3K/AKT Signaling; Phosphorylation of CD3 and TCR zeta chains; CTLA4 inhibitory signaling; Nef Mediated CD4 Down-regulation; Interleukin-7 signaling; Nef and signal transduction; DAP12 signaling; Generation of second messenger molecules; CD28 dependent Vav1 pathway; GPVI-mediated activation cascade; CD28 …	B Cell Receptor Signaling Pathway; T-Cell Receptor and Co-stimulatory Signaling; T-Cell antigen Receptor (TCR) pathway during Staphylococcus aureus infection; Inflammatory Response Pathway; IL-2 Signaling Pathway; Interferon type I signaling pathways; Notch Signaling Pathway	58	0	1.549	0.975957	149.89	84611.9	131031		100.55	Peak Found	Peak Found	Not Found	Not Found	High	1
LDHA	P00338-1	L-lactate dehydrogenase A chain [OS=Homo sapiens]	0	11.673	12	4	27	3	332	36.7	8.27	64.33	4	metabolic process;regulation of biological process;response to stimulus	cytoplasm;cytosol;membrane;nucleus	catalytic activity;nucleotide binding;protein binding	Pf00056, Pf02866	3939	ENSG00000134333.13	11	Propanoate metabolism; HIF-1 signaling pathway; Central carbon metabolism in cancer; Pyruvate metabolism; Glucagon signaling pathway; Glycolysis / Gluconeogenesis; Metabolic pathways; Cysteine and methionine metabolism	Pyruvate metabolism	Cori Cycle; Photodynamic therapy-induced HIF-1 survival signaling; Amino Acid metabolism; Glycolysis and Gluconeogenesis	16	0	1.361	0.958333	79.84	1.68556e+06	1.28224e+06		51.11	High	High	High	High	High	1
LDHB	P07195	L-lactate dehydrogenase B chain [OS=Homo sapiens]	0	21.899	19	6	31	5	334	36.6	6.05	86.34	6	metabolic process	cytoplasm;cytosol;membrane;mitochondrion	catalytic activity;nucleotide binding;protein binding	Pf00056, Pf02866	3945	ENSG00000111716.12	12	Propanoate metabolism; Pyruvate metabolism; Glucagon signaling pathway; Glycolysis / Gluconeogenesis; Metabolic pathways; Cysteine and methionine metabolism	Pyruvate metabolism	Glycolysis and Gluconeogenesis	11	1	1.525	0.975957	103.32	5.72886e+06	5.07312e+06		77.48	High	High	High	High	High	1
LETM1	O95202-1	mitochondrial proton/calcium exchanger protein [OS=Homo sapiens]	0	3.85	2	1	2	1	739	83.3	6.7	4.54	1	cell organization and biogenesis;cellular homeostasis;transport	membrane;mitochondrion	metal ion binding;protein binding;transporter activity	Pf07766, Pf13833	3954	ENSG00000168924.14	4		Mitochondrial calcium ion transport		2	0	2.205	0.846029	39.66	79430.1	175147		41.36	High	High	Peak Found	Peak Found	Peak Found	1
LGI3	Q8N145	leucine-rich repeat LGI family member 3 [OS=Homo sapiens]	0	2.158	2	1	1	1	548	61.7	7.91	2.14	1	regulation of biological process;transport	extracellular	catalytic activity;protein binding	Pf03736, Pf12799, Pf13306, Pf13855	203190	ENSG00000168481.8	8		LGI-ADAM interactions		2	0	100	6.46154e-17			188979		18.4	Not Found	Not Found	Not Found	High	Peak Found	1
LIN7B	Q9HAP6	protein lin-7 homolog B [OS=Homo sapiens]	0	2.064	4	1	1	1	207	22.9	8.66	0	1	cell organization and biogenesis;transport	membrane	protein binding	Pf00595, Pf02828, Pf09829, Pf13180	64130	ENSG00000104863.11	19		Dopamine Neurotransmitter Release Cycle; RHO GTPases Activate Rhotekin and Rhophilins; Neurexins and neuroligins		10	0	0.845	0.4209	86.16	93614.5	79078.7		64.31	Peak Found	High	Peak Found	Peak Found	Peak Found	1
LMNA	P02545	Prelamin-A/C [OS=Homo sapiens]	0	15.621	10	7	17	6	664	74.1	7.02	38	7	cell organization and biogenesis;regulation of biological process;response to stimulus;transport	cytosol;membrane;nucleus	protein binding;structural molecule activity	Pf00038, Pf00932	4000	ENSG00000160789.19	1	Arrhythmogenic right ventricular cardiomyopathy (ARVC); Dilated cardiomyopathy; Apoptosis; Hypertrophic cardiomyopathy (HCM)	Signaling by BRAF and RAF fusions; Breakdown of the nuclear lamina; XBP1(S) activates chaperone genes; Initiation of Nuclear Envelope Reformation; Clearance of Nuclear Envelope Membranes from Chromatin; Depolymerisation of the Nuclear Lamina; Deregulated CDK5 triggers multiple neurodegenerative pathways in Alzheimer's disease models	Arrhythmogenic Right Ventricular Cardiomyopathy; Adipogenesis; Fas Ligand (FasL) pathway and Stress induction of Heat Shock Proteins (HSP) regulation	33	0	1.49	0.975957	63.47	1.51111e+06	1.76741e+06		70.37	High	Peak Found	High	High	High	1
LMNB2	Q03252	Lamin-B2 [OS=Homo sapiens]	0	26.405	17	11	19	10	620	69.9	5.59	46.43	11		membrane;nucleus	catalytic activity;motor activity;protein binding;structural molecule activity	Pf00038, Pf00932, Pf01576, Pf12128	84823	ENSG00000176619.12	19	Apoptosis		Gastric cancer network 2; Fas Ligand (FasL) pathway and Stress induction of Heat Shock Proteins (HSP) regulation	3	1	1.96	0.934634	78.23	2.5377e+06	4.86787e+06		48.1	High	High	High	High	High	1
LRPPRC	P42704	Leucine-rich PPR motif-containing protein, mitochondrial [OS=Homo sapiens]	0	2.392	1	1	1	1	1394	157.8	6.13	2.4	1	cellular component movement;metabolic process;regulation of biological process;transport	chromosome;cytoplasm;cytoskeleton;membrane;mitochondrion;nucleus	catalytic activity;DNA binding;protein binding;RNA binding	Pf12854, Pf13041, Pf13812	10128	ENSG00000138095.18	2		TP53 Regulates Metabolic Genes; Respiratory electron transport		9	0	1.444	0.975957	27.91	30231	43638.8		31.74	Peak Found	Peak Found	Peak Found	High	Peak Found	1
LSAMP	Q13449	Limbic system-associated membrane protein [OS=Homo sapiens]	0	5.177	6	2	5	2	338	37.4	6.98	11	2	metabolic process;response to stimulus	extracellular;membrane	protein binding	Pf00047, Pf07679, Pf13895, Pf13927	4045	ENSG00000185565.11	3		Post-translational modification: synthesis of GPI-anchored proteins		3	0	1.727	0.975957	32.46	1.2244e+06	2.03156e+06		19.26	Peak Found	High	Peak Found	Peak Found	High	1
MAOA	P21397	Amine oxidase [flavin-containing] A [OS=Homo sapiens]	0	5.773	4	2	5	1	527	59.6	7.85	10.1	2	metabolic process	membrane;mitochondrion	catalytic activity	Pf01593, Pf13450	4128	ENSG00000189221.9	X	Dopaminergic synapse; Serotonergic synapse; Tyrosine metabolism; Glycine, serine and threonine metabolism; Amphetamine addiction; Histidine metabolism; Drug metabolism - cytochrome P450; Phenylalanine metabolism; Cocaine addiction; Alcoholism; Metabolic pathways; Tryptophan metabolism; Arginine and proline metabolism	Enzymatic degradation of dopamine by COMT; Enzymatic degradation of Dopamine by monoamine oxidase; Defective MAOA causes Brunner syndrome (BRUNS); Norepinephrine Neurotransmitter Release Cycle; Interleukin-4 and 13 signaling; Metabolism of serotonin; Biogenic amines are oxidatively deaminated to aldehydes by MAOA and MAOB	Serotonin Transporter Activity; Dopamine metabolism; Melatonin metabolism and effects; Amino Acid metabolism; Oxidative Stress; Biogenic Amine Synthesis; Sudden Infant Death Syndrome (SIDS) Susceptibility Pathways	43	0	3.669	0.192996	60.86	99316.6	364377		53.7	Peak Found	High	Not Found	Not Found	High	1
MAOB	P27338	Amine oxidase [flavin-containing] B [OS=Homo sapiens]	0	6.911	5	3	8	2	520	58.7	7.5	17.34	3	metabolic process;regulation of biological process;response to stimulus	membrane;mitochondrion	catalytic activity;nucleotide binding;protein binding	Pf00070, Pf00890, Pf01266, Pf01494, Pf01593, Pf01946, Pf03486, Pf07992, Pf12831, Pf13450, Pf13738	4129	ENSG00000069535.13	X	Dopaminergic synapse; Serotonergic synapse; Tyrosine metabolism; Glycine, serine and threonine metabolism; Amphetamine addiction; Histidine metabolism; Drug metabolism - cytochrome P450; Phenylalanine metabolism; Cocaine addiction; Alcoholism; Metabolic pathways; Tryptophan metabolism; Arginine and proline metabolism	Biogenic amines are oxidatively deaminated to aldehydes by MAOA and MAOB	Dopamine metabolism; Tryptophan metabolism	20	1	2.196	0.851223	59.15	263088	1.01884e+06		53.68	Peak Found	High	Peak Found	High	High	1
MAP1A	P78559-1	Microtubule-associated protein 1A [OS=Homo sapiens]	0	25.976	3	8	25	7	2803	305.3	4.92	54.99	8	cell organization and biogenesis	cytoplasm;cytoskeleton	protein binding;structural molecule activity	Pf12072, Pf12128	4130	ENSG00000166963.12	15				0	0	2.558	0.610326	67.92	412046	870362		62.34	High	High	High	High	High	1
MAP1B	P46821	microtubule-associated protein 1B [OS=Homo sapiens]	0	28.605	5	12	27	11	2468	270.5	4.81	50.34	12	cell growth;cell organization and biogenesis;cellular component movement;regulation of biological process;transport	cytoplasm;cytoskeleton;cytosol;membrane	protein binding;structural molecule activity		4131	ENSG00000131711.14	5			Regulation of Microtubule Cytoskeleton	1	1	1.374	0.958333	66.66	1.75e+06	3.51817e+06		30.27	High	High	High	High	High	1
MAP2	P11137	microtubule-associated protein 2 [OS=Homo sapiens]	0	38.727	7	11	40	11	1827	199.4	4.91	104.39	11	cell organization and biogenesis;regulation of biological process;response to stimulus	cytoplasm;cytoskeleton;cytosol	protein binding;structural molecule activity	Pf00418, Pf08377	4133	ENSG00000078018.19	2			Melatonin metabolism and effects; MAPK Cascade; Sudden Infant Death Syndrome (SIDS) Susceptibility Pathways	3	0	1.473	0.975957	44.16	1.98808e+06	3.96116e+06		133.8	High	High	High	High	High	1
MAP6	Q96JE9-1	Microtubule-associated protein 6 [OS=Homo sapiens]	0	15.571	7	4	10	4	813	86.5	9.16	25.69	4	cell organization and biogenesis;transport	cytoplasm;cytoskeleton;Golgi	protein binding	Pf05217, Pf05297	4135	ENSG00000171533.11	11				0	0	1.428	0.975957	74.18	584546	522973		62.96	High	High	High	High	High	1
MAPK1	P28482	mitogen-activated protein kinase 1 [OS=Homo sapiens]	0	4.455	5	2	5	2	360	41.4	6.98	9.42	2	cell communication;cell death;cell differentiation;cell proliferation;cellular component movement;cellular homeostasis;metabolic process;regulation of biological process;response to stimulus;transport	cytoplasm;cytoskeleton;cytosol;endosome;extracellular;Golgi;membrane;mitochondrion;nucleus;organelle lumen	catalytic activity;DNA binding;nucleotide binding;protein binding;signal transducer activity	Pf00069, Pf01636, Pf07714	5594	ENSG00000100030.14	22	Viral carcinogenesis; Chagas disease (American trypanosomiasis); Serotonergic synapse; Th1 and Th2 cell differentiation; TGF-beta signaling pathway; T cell receptor signaling pathway; Dorso-ventral axis formation; TNF signaling pathway; NOD-like receptor signaling pathway; Osteoclast differentiation; Prion diseases; Vascular smooth muscle contraction; Glutamatergic synapse; Hepatitis B; Insulin s…	phospho-PLA2 pathway; NCAM signaling for neurite out-growth; Activated TLR4 signalling; Negative feedback regulation of MAPK pathway; RUNX2 regulates osteoblast differentiation; Neutrophil degranulation; Regulation of actin dynamics for phagocytic cup formation; Signaling by BRAF and RAF fusions; Signaling by RAS mutants; Signaling by high-kinase activity BRAF mutants; Signaling by moderate kinas…	IL-5 Signaling Pathway; Osteopontin Signaling; Regulation of toll-like receptor signaling pathway; Physiological and Pathological Hypertrophy of the Heart; Angiogenesis; MicroRNAs in cardiomyocyte hypertrophy; Type II diabetes mellitus; Heart Development; Integrin-mediated Cell Adhesion; IL-1 signaling pathway; Integrated Breast Cancer Pathway; RANKL/RANK (Receptor activator of NFKB (ligand)) Sig…	290	0	1.142	0.845218	39.32	490640	1.33717e+06		34.77	Peak Found	Peak Found	High	High	High	1
MAPK15	Q8TD08-1	mitogen-activated protein kinase 15 [OS=Homo sapiens]	0	1.851	1	1	1	1	544	59.8	8.97	2.33	1	metabolic process;regulation of biological process;response to stimulus	cytoplasm;extracellular;nucleus	catalytic activity;nucleotide binding;protein binding;signal transducer activity	Pf00069, Pf07714	225689	ENSG00000274205.4; ENSG00000181085.14	8; CHR_HSCHR8_3_CTG7				0	0	1.033	0.679979	6.29	388315	401076		62.7	Peak Found	Peak Found	Peak Found	Peak Found	High	1
MAPT	P10636-6	Isoform Tau-D of Microtubule-associated protein tau [OS=Homo sapiens]	0	37.992	23	7	48	1	383	40	9.44	156.82	7	cell differentiation;cell organization and biogenesis;cellular component movement;metabolic process;regulation of biological process;response to stimulus;transport	cytoplasm;cytoskeleton;cytosol;membrane;nucleus	DNA binding;protein binding	Pf00418	4137	ENSG00000276155.4; ENSG00000186868.15; ENSG00000277956.4	17; CHR_HSCHR17_1_CTG5; CHR_HSCHR17_2_CTG5			IL-5 Signaling Pathway; Regulation of Microtubule Cytoskeleton; Alzheimers Disease; Brain-Derived Neurotrophic Factor (BDNF) signaling pathway; Kit receptor signaling pathway; Copper homeostasis; MAPK Signaling Pathway; IL-2 Signaling Pathway; Notch Signaling Pathway	9	0	100	6.46154e-17			267555			Not Found	Not Found	Not Found	Not Found	High	1	Phospho [T159; S346]
MAPT	P10636-7	Isoform Tau-E of Microtubule-associated protein tau [OS=Homo sapiens]	0	34.69	23	7	46	1	412	42.9	8.92	144.36	7	cell differentiation;cell organization and biogenesis;cellular component movement;metabolic process;regulation of biological process;response to stimulus;transport	cytoplasm;cytoskeleton;cytosol;membrane;nucleus	DNA binding;protein binding	Pf00418	4137	ENSG00000276155.4; ENSG00000186868.15; ENSG00000277956.4	17; CHR_HSCHR17_1_CTG5; CHR_HSCHR17_2_CTG5			IL-5 Signaling Pathway; Regulation of Microtubule Cytoskeleton; Alzheimers Disease; Brain-Derived Neurotrophic Factor (BDNF) signaling pathway; Kit receptor signaling pathway; Copper homeostasis; MAPK Signaling Pathway; IL-2 Signaling Pathway; Notch Signaling Pathway	9	8	1.832	0.958333	67.44	9.47629e+06	2.02269e+07		56.7	Not Found	Not Found	Not Found	Not Found	High	1	Phospho [T188; S375]
MARCKSL1	P49006	MARCKS-related protein [OS=Homo sapiens]	0	3.753	8	1	1	1	195	19.5	4.67	2.83	1	regulation of biological process	cytoplasm;membrane	protein binding		65108	ENSG00000175130.6	1	Leishmaniasis; Fc gamma R-mediated phagocytosis			2	0								Not Found	Not Found	Not Found	Not Found	High	1
MBP	P02686-1	myelin basic protein [OS=Homo sapiens]	0	15.981	14	4	111	4	304	33.1	9.79	292.33	4	cell communication;cell organization and biogenesis;metabolic process;regulation of biological process;response to stimulus	membrane;nucleus	protein binding;structural molecule activity	Pf01669	4155	ENSG00000197971.14	18			Neural Crest Differentiation; Glial Cell Differentiation; Spinal Cord Injury; Structural Pathway of Interleukin 1 (IL-1); Mecp2 and Associated Rett Syndrome; MAPK Cascade	6	0	1.356	0.958333	127.48	3.08123e+07	7.70955e+07		68.58	High	High	High	High	High	1
MCCC1	Q96RQ3	Methylcrotonoyl-CoA carboxylase subunit alpha, mitochondrial [OS=Homo sapiens]	0.01	1.252	2	1	1	1	725	80.4	7.78	2.55	1	cell organization and biogenesis;metabolic process	cytosol;membrane;mitochondrion;organelle lumen	catalytic activity;metal ion binding;nucleotide binding;protein binding	Pf00289, Pf00364, Pf01071, Pf02222, Pf02655, Pf02785, Pf02786, Pf07478, Pf08443, Pf13533, Pf13535, Pf15632	56922	ENSG00000078070.12	3	Metabolic pathways; Valine, leucine and isoleucine degradation	Branched-chain amino acid catabolism; Biotin transport and metabolism; Defective HLCS causes multiple carboxylase deficiency	Amino Acid metabolism	14	0	100	6.46154e-17			147308		44.05	Not Found	High	Not Found	Peak Found	Peak Found	1
MDH1	P40925	Malate dehydrogenase, cytoplasmic [OS=Homo sapiens]	0	17.808	13	4	21	4	334	36.4	7.36	59.87	4	metabolic process	cytoplasm;cytosol;mitochondrion	catalytic activity;nucleotide binding;protein binding	Pf00056, Pf02866	4190	ENSG00000014641.17	2	Citrate cycle (TCA cycle); Carbon metabolism; Pyruvate metabolism; Proximal tubule bicarbonate reclamation; Metabolic pathways; Cysteine and methionine metabolism; Glyoxylate and dicarboxylate metabolism	Gluconeogenesis	Sterol Regulatory Element-Binding Proteins (SREBP) signalling; TCA Cycle and Deficiency of Pyruvate Dehydrogenase complex (PDHc); Amino Acid metabolism; Glycolysis and Gluconeogenesis	15	0	1.116	0.807602	106.14	3.01843e+06	2.4067e+06		86	High	High	High	High	High	1
MDH2	P40926	Malate dehydrogenase, mitochondrial [OS=Homo sapiens]	0	32.388	23	8	53	8	338	35.5	8.68	150.99	8	metabolic process	membrane;mitochondrion;nucleus;organelle lumen	catalytic activity;nucleotide binding;protein binding;RNA binding	Pf00056, Pf01073, Pf01118, Pf02866, Pf13460	4191	ENSG00000146701.11	7	Citrate cycle (TCA cycle); Carbon metabolism; Pyruvate metabolism; Metabolic pathways; Cysteine and methionine metabolism; Glyoxylate and dicarboxylate metabolism	Gluconeogenesis; Citric acid cycle (TCA cycle)	Amino Acid metabolism; Glycolysis and Gluconeogenesis; TCA Cycle	16	0	1.793	0.975957	75.13	1.37786e+07	2.26773e+07		44.18	High	High	High	High	High	1
ME1	P48163	NADP-dependent malic enzyme [OS=Homo sapiens]	0	2.129	1	1	2	1	572	64.1	6.13	3.59	1	cell organization and biogenesis;metabolic process;regulation of biological process;response to stimulus	cytoplasm;cytosol;mitochondrion	catalytic activity;metal ion binding;nucleotide binding	Pf00390, Pf03949	4199	ENSG00000065833.8	6	Carbon metabolism; PPAR signaling pathway; Pyruvate metabolism; Metabolic pathways	PPARA activates gene expression	NRF2 pathway; PPAR signaling pathway	10	0	2.197	0.851223	78.53	75932.4	166855		60.23	Peak Found	High	Peak Found	Peak Found	High	1
ME3	Q16798	NADP-dependent malic enzyme, mitochondrial [OS=Homo sapiens]	0	4.135	3	2	4	2	604	67	7.97	8.14	2	metabolic process	mitochondrion;organelle lumen	catalytic activity;metal ion binding;nucleotide binding	Pf00390, Pf03949	10873	ENSG00000151376.16	11	Carbon metabolism; Pyruvate metabolism; Metabolic pathways			3	0	2.002	0.924753	66.02	575849	1.16205e+06		42.84	Peak Found	High	Peak Found	High	High	1
MIF	P14174	Macrophage Migration inhibitory factor [OS=Homo sapiens]	0	2.569	8	1	3	1	115	12.5	7.88	7.76	1	cell organization and biogenesis;cell proliferation;cellular component movement;defense response;metabolic process;regulation of biological process;response to stimulus;transport	cell surface;cytoplasm;cytosol;extracellular;organelle lumen	catalytic activity;protein binding	Pf01187	4282	ENSG00000276701.2; ENSG00000240972.1	22; CHR_HSCHR22_1_CTG7	Tyrosine metabolism; Phenylalanine metabolism	Gene and protein expression by JAK-STAT signaling after Interleukin-12 stimulation; Neutrophil degranulation; Interleukin-12 family signaling; Cell surface interactions at the vascular wall	Adipogenesis; Spinal Cord Injury	13	0	1.228	0.922157	245.23	93789.7	115147		141.76	Peak Found	Peak Found	High	Peak Found	High	1
MLF2	Q15773	Myeloid leukemia factor 2 [OS=Homo sapiens]	0	3.448	5	1	3	1	248	28.1	6.9	7.39	1	defense response;response to stimulus	cytoplasm;membrane;nucleus	protein binding	Pf10248	8079	ENSG00000089693.10	12				0	0	3.021	0.408789	60.08	136170	411333		42.95	Peak Found	Peak Found	Peak Found	High	High	1
MOBP	Q13875-1	myelin-associated oligodendrocyte basic protein [OS=Homo sapiens]	0.008	1.525	6	1	7	1	183	20.9	11.34	15.11	1	cellular component movement;transport	cytoplasm;cytoskeleton;mitochondrion	protein binding;structural molecule activity	Pf02318	4336	ENSG00000168314.17	3				0	0	100	6.46154e-17			541949		72.96	Not Found	Peak Found	High	High	Peak Found	1
MOG	Q16653	Myelin-oligodendrocyte glycoprotein [OS=Homo sapiens]	0	15.681	18	4	22	4	247	28.2	8.56	63.46	4		membrane	receptor activity	Pf00047, Pf07679, Pf07686	4340	ENSG00000204655.11	6				0	0	2.389	0.709702	108.32	895627	1.83657e+06		101.19	High	Peak Found	High	High	High	1
MSN	P26038	Moesin [OS=Homo sapiens]	0	8.822	5	3	8	2	577	67.8	6.4	21.13	3	cell differentiation;cell organization and biogenesis;cell proliferation;cellular component movement;regulation of biological process;response to stimulus	cell surface;cytoplasm;cytoskeleton;cytosol;membrane;nucleus	protein binding;RNA binding;structural molecule activity	Pf00373, Pf00769, Pf09379, Pf09380	4478	ENSG00000147065.16	X	Proteoglycans in cancer; Regulation of actin cytoskeleton; Leukocyte transendothelial migration; Measles	Gene and protein expression by JAK-STAT signaling after Interleukin-12 stimulation; Interleukin-12 family signaling; Recycling pathway of L1	Glial Cell Differentiation; AGE/RAGE pathway; Regulation of Actin Cytoskeleton	16	0	1.053	0.709702	89.33	365095	150935		45.05	High	High	High	Peak Found	High	1
MT3	P25713	Metallothionein-3 [OS=Homo sapiens]	0	2.507	16	1	3	1	68	6.9	4.84	7.37	1	cell death;cell organization and biogenesis;cell proliferation;cellular homeostasis;metabolic process;regulation of biological process;response to stimulus;transport	cytoplasm;cytosol;endoplasmic reticulum;membrane;ribosome	antioxidant activity;catalytic activity;enzyme regulator activity;metal ion binding;protein binding		4504	ENSG00000087250.8	16		Metallothioneins bind metals	Copper homeostasis; Zinc homeostasis	5	0	100	6.46154e-17			72137.7		73.39	Not Found	High	High	High	Peak Found	1
MTCH1	Q9NZJ7	Mitochondrial carrier homolog 1 [OS=Homo sapiens]	0	2.145	3	1	1	1	389	41.5	9.32	3.35	1	cell death;cell organization and biogenesis;metabolic process;regulation of biological process;transport	membrane;mitochondrion	protein binding	Pf00153	23787	ENSG00000137409.19	6				0	0	22.752	5.41896e-09	87.37	378929	8.62137e+06		76.17	Peak Found	Peak Found	Peak Found	High	Peak Found	1
MTCH2	Q9Y6C9	Mitochondrial carrier homolog 2 [OS=Homo sapiens]	0	2.228	3	1	1	1	303	33.3	7.97	1.98	1	regulation of biological process;transport	membrane;mitochondrion;nucleus		Pf00153	23788	ENSG00000109919.9	11				0	0	2.692	0.556465	308.52	37824.3	101825		127.47	Peak Found	Peak Found	Not Found	Not Found	High	1
MUC19	Q7Z5P9	Mucin-19 [OS=Homo sapiens]	0.009	1.303	1	1	1	1	8384	804.8	5.01	4.53	1	metabolic process;regulation of biological process;response to stimulus	extracellular;membrane;organelle lumen	protein binding	Pf00007, Pf00093, Pf00094, Pf01826, Pf08742	283463		12		Defective GALNT3 causes familial hyperphosphatemic tumoral calcinosis (HFTC); Dectin-2 family; Defective GALNT12 causes colorectal cancer 1 (CRCS1); Termination of O-glycan biosynthesis; Defective C1GALT1C1 causes Tn polyagglutination syndrome (TNPS)		15	0								Not Found	Not Found	Not Found	Not Found	High	1	Phospho [S3310; S3330]
MVD	P53602	Diphosphomevalonate decarboxylase [OS=Homo sapiens]	0.009	1.478	3	1	1	1	400	43.4	7.23	2.26	1	metabolic process;regulation of biological process	cytosol	catalytic activity;nucleotide binding;protein binding		4597	ENSG00000167508.11	16	Terpenoid backbone biosynthesis; Metabolic pathways	Synthesis of Dolichyl-phosphate; Cholesterol biosynthesis; Activation of gene expression by SREBF (SREBP)	Cholesterol Biosynthesis; Sterol Regulatory Element-Binding Proteins (SREBP) signalling	16	0	0.759	0.295958	43.09	376156	285558		37.35	Peak Found	Peak Found	Peak Found	Peak Found	High	1
MYH1	P12882	Myosin-1 [OS=Homo sapiens]	0	3.136	1	2	3	2	1939	223	5.74	8.1	2	metabolic process;regulation of biological process	cytoplasm	catalytic activity;motor activity;nucleotide binding;protein binding;structural molecule activity	Pf00038, Pf00063, Pf01576, Pf02463, Pf02736, Pf04111, Pf05557, Pf05622, Pf07888, Pf08317, Pf09726, Pf10174, Pf12128, Pf13514	4619	ENSG00000109061.9	17	Tight junction	Translocation of GLUT4 to the plasma membrane		4	0	100	6.46154e-17			274906		96.71	Not Found	High	Peak Found	Not Found	High	1
MYH10	P35580	Myosin-10 [OS=Homo sapiens]	0	8.237	2	3	6	3	1976	228.9	5.54	13.09	3	cell organization and biogenesis;cellular component movement;metabolic process;regulation of biological process;transport	cytoplasm;cytosol;nucleus	catalytic activity;motor activity;nucleotide binding;protein binding;transporter activity	Pf00063, Pf00769, Pf01496, Pf01576, Pf02736, Pf04111, Pf05622, Pf05911, Pf06637, Pf07888, Pf09726, Pf12128, Pf13094, Pf13514	4628	ENSG00000133026.12	17	Tight junction; Salmonella infection; Regulation of actin cytoskeleton	RHO GTPases activate PAKs; EPHA-mediated growth cone collapse; RHO GTPases Activate ROCKs; Sema4D induced cell migration and growth-cone collapse; RHO GTPases activate CIT; RHO GTPases activate PKNs	Regulation of Actin Cytoskeleton	18	0	1.245	0.924753	55	481186	281929		46.82	High	High	Peak Found	High	High	1
MYH9	P35579-1	Myosin-9 [OS=Homo sapiens]	0	9.331	1	2	2	2	1960	226.4	5.6	5.88	2	cell differentiation;cell organization and biogenesis;cellular component movement;metabolic process;regulation of biological process;response to stimulus;transport	cytoplasm;cytoskeleton;cytosol;extracellular;membrane;nucleus	catalytic activity;motor activity;nucleotide binding;protein binding;RNA binding;transporter activity	Pf00063, Pf01442, Pf01496, Pf01576, Pf01765, Pf02736, Pf03962, Pf04111, Pf04156, Pf05911, Pf06637, Pf07888, Pf09731, Pf11068, Pf11559, Pf12128, Pf13094	4627	ENSG00000100345.20	22	Tight junction; Salmonella infection; Regulation of actin cytoskeleton	RHO GTPases activate PAKs; EPHA-mediated growth cone collapse; RHO GTPases Activate ROCKs; Sema4D induced cell migration and growth-cone collapse; Regulation of actin dynamics for phagocytic cup formation; RHO GTPases activate CIT; RHO GTPases activate PKNs	Primary Focal Segmental Glomerulosclerosis FSGS; VEGFA-VEGFR2 Signaling Pathway	23	0	100	6.46154e-17			14799.9		154.69	Not Found	Not Found	Peak Found	High	High	1
MYL6	P60660	Myosin light polypeptide 6 [OS=Homo sapiens]	0.005	1.661	9	1	1	1	151	16.9	4.65	2.14	1	cellular component movement	cytosol;membrane	catalytic activity;metal ion binding;motor activity;protein binding;structural molecule activity	Pf00036, Pf13405, Pf13499	4637	ENSG00000092841.18	12	Vascular smooth muscle contraction; Oxytocin signaling pathway	RHO GTPases activate PAKs; EPHA-mediated growth cone collapse; RHO GTPases Activate ROCKs; Sema4D induced cell migration and growth-cone collapse; Smooth Muscle Contraction; RHO GTPases activate CIT; RHO GTPases activate PKNs	Focal Adhesion	19	0	100	6.46154e-17			210490		69.74	Not Found	Peak Found	Not Found	High	Peak Found	1
MYO1D	O94832	Unconventional myosin-Id [OS=Homo sapiens]	0	1.999	1	1	1	1	1006	116.1	9.39	2.8	1	regulation of biological process;transport	cytosol;endoplasmic reticulum;endosome;membrane	catalytic activity;motor activity;nucleotide binding;protein binding	Pf00063, Pf06017	4642	ENSG00000176658.16	17				0	0	2.065	0.922157	103.05	114324	236079		75.76	Peak Found	Peak Found	Not Found	High	Peak Found	1
MYO5A	Q9Y4I1-1	Unconventional myosin-Va [OS=Homo sapiens]	0	7.345	2	4	5	4	1855	215.3	8.48	11.11	4	cell communication;cell differentiation;cell organization and biogenesis;cellular component movement;metabolic process;regulation of biological process;response to stimulus;transport	cytoplasm;cytoskeleton;cytosol;endoplasmic reticulum;endosome;extracellular;Golgi;membrane;vacuole	catalytic activity;metal ion binding;motor activity;nucleotide binding;protein binding;RNA binding	Pf00063, Pf00612, Pf00769, Pf01442, Pf01576, Pf01843, Pf02463, Pf04111, Pf04156, Pf05262, Pf05557, Pf06160, Pf07888, Pf07926, Pf09726, Pf09731, Pf10174, Pf12128, Pf12718, Pf13851, Pf14992, Pf15035, Pf15070	4644	ENSG00000197535.14	15		Translocation of GLUT4 to the plasma membrane; Regulation of actin dynamics for phagocytic cup formation; Insulin processing		10	0	1.462	0.975957	46.22	39099.7	322912		54.25	Peak Found	Peak Found	Peak Found	High	High	1
NAP1L4	Q99733	Nucleosome assembly protein 1-like 4 [OS=Homo sapiens]	0	5.078	6	2	6	2	375	42.8	4.69	12.8	2	cell organization and biogenesis	cytoplasm;nucleus	protein binding;RNA binding	Pf00956	4676	ENSG00000273562.4; ENSG00000205531.12	11; CHR_HSCHR11_1_CTG7				0	0	1.878	0.958333	29.66	86669.3	173737		37.09	Peak Found	Peak Found	High	High	High	1
NAPA	P54920	alpha-soluble nsf attachment protein [OS=Homo sapiens]	0	6.584	8	2	2	2	295	33.2	5.36	4.97	2	cell communication;cell differentiation;cell organization and biogenesis;regulation of biological process;transport	cytosol;membrane	protein binding	Pf14938	8775	ENSG00000105402.7	19	Synaptic vesicle cycle	COPI-dependent Golgi-to-ER retrograde traffic; Intra-Golgi traffic; COPII (Coat Protein 2) Mediated Vesicle Transport; COPI-mediated anterograde transport; Retrograde transport at the Trans-Golgi-Network; Golgi Associated Vesicle Biogenesis	Synaptic Vesicle Pathway	19	0	3.461	0.254355	0	36407.4	262615		104.8	Peak Found	High	Peak Found	Peak Found	High	1
NAPB	Q9H115	Beta-soluble NSF attachment protein [OS=Homo sapiens]	0	12.013	15	4	12	4	298	33.5	5.47	25.92	4	cell organization and biogenesis;transport	membrane	protein binding	Pf14938	63908	ENSG00000125814.17	20		COPI-dependent Golgi-to-ER retrograde traffic; Intra-Golgi traffic; COPII (Coat Protein 2) Mediated Vesicle Transport; COPI-mediated anterograde transport; Retrograde transport at the Trans-Golgi-Network		14	0	2.008	0.924753	44.11	378847	1.01785e+06		29.9	Peak Found	High	High	High	High	1
NCAM1	P13591-1	Isoform 2 of Neural cell adhesion molecule 1 [OS=Homo sapiens]	0	14.767	6	4	10	4	848	93.3	4.87	21.46	4	cellular component movement;metabolic process;regulation of biological process;response to stimulus	cell surface;cytosol;membrane	protein binding;receptor activity	Pf00041, Pf00047, Pf07654, Pf07679, Pf08205, Pf13895, Pf13927	4684	ENSG00000149294.16	11			Brain-Derived Neurotrophic Factor (BDNF) signaling pathway; Cardiac Progenitor Differentiation	2	0	2.54	0.618271	82.05	478652	679193		87.21	Peak Found	High	High	High	High	1
NCAM2	O15394	Neural cell adhesion molecule 2 [OS=Homo sapiens]	0	4.208	1	1	2	1	837	93	5.6	6.52	1		membrane	protein binding	Pf00041, Pf00047, Pf07679, Pf07686, Pf08205, Pf13895, Pf13927	4685	ENSG00000154654.14	21	Prion diseases; Cell adhesion molecules (CAMs)			2	0	2.073	0.922157	22.01	39475.6	81816.2		59.43	Peak Found	High	Peak Found	Peak Found	High	1
NCAN	O14594	Neurocan core protein [OS=Homo sapiens]	0	2.95	1	2	3	2	1321	143	5.38	5.88	2	cell organization and biogenesis;metabolic process	extracellular;organelle lumen	metal ion binding;protein binding;structural molecule activity	Pf00008, Pf00059, Pf00084, Pf00193, Pf05109	1463	ENSG00000130287.13	19		ECM proteoglycans; A tetrasaccharide linker sequence is required for GAG synthesis; L1CAM interactions; Dermatan sulfate biosynthesis; Defective CHSY1 causes TPBS; Defective B4GALT7 causes EDS, progeroid type; Defective B3GALT6 causes EDSP2 and SEMDJL1; CS/DS degradation; Defective CHST14 causes EDS, musculocontractural type; Defective CHST3 causes SEDCJD; NCAM1 interactions; Chondroitin sulfate …	Spinal Cord Injury	26	0	1.13	0.830524	32.16	146381	350179		84.79	Peak Found	High	Peak Found	Peak Found	High	1
NCDN	Q9UBB6	Neurochondrin [OS=Homo sapiens]	0	9.103	4	2	8	2	729	78.8	5.48	22.8	2	cell organization and biogenesis;regulation of biological process	cytoplasm;cytosol;membrane;nucleus	protein binding	Pf05536	23154	ENSG00000020129.15	1				0	0	0.899	0.509815	84.52	624387	462860		82.85	High	High	High	Peak Found	High	1
NCKAP1	Q9Y2A7-1	Nck-associated protein 1 [OS=Homo sapiens]	0.008	1.55	1	1	1	1	1128	128.7	6.62	1.61	1	cell death;cell organization and biogenesis;regulation of biological process;response to stimulus	cytosol;membrane	protein binding	Pf09735	10787	ENSG00000061676.14	2	Regulation of actin cytoskeleton	Regulation of actin dynamics for phagocytic cup formation; VEGFA-VEGFR2 Pathway; RHO GTPases Activate WASPs and WAVEs	Exercise-induced Circadian Regulation; Regulation of Actin Cytoskeleton	14	0	3.435	0.262964	29.95	60087.2	206380		28.01	Peak Found	High	Not Found	Peak Found	Not Found	1
NCKIPSD	Q9NZQ3-1	NCK-interacting protein with SH3 domain [OS=Homo sapiens]	0	2.816	1	1	2	1	722	78.9	6.38	4.61	1	cell organization and biogenesis;regulation of biological process;response to stimulus;transport	cytosol;nucleus	protein binding	Pf00018, Pf07653, Pf09431, Pf14604	51517	ENSG00000213672.7	3		Regulation of actin dynamics for phagocytic cup formation; RHO GTPases Activate WASPs and WAVEs		8	0	1.47	0.975957	41.14	119697	175993		58.61	Peak Found	Peak Found	Peak Found	High	High	1
NCL	P19338	Nucleolin [OS=Homo sapiens]	0	3.804	2	2	3	2	710	76.6	4.7	2.13	2	regulation of biological process;response to stimulus	cytoplasm;membrane;nucleus	DNA binding;protein binding;RNA binding	Pf00076, Pf13893, Pf14259	4691	ENSG00000115053.15	2	Pathogenic Escherichia coli infection	Major pathway of rRNA processing in the nucleolus and cytosol	Pathogenic Escherichia coli infection; VEGFA-VEGFR2 Signaling Pathway	7	0	100	6.46154e-17			179443		43.67	Not Found	High	Peak Found	Peak Found	High	1
NDRG1	Q92597	Protein NDRG1 [OS=Homo sapiens]	0	4.381	4	1	5	1	394	42.8	5.82	12.8	1	cell organization and biogenesis;regulation of biological process;response to stimulus	cytoplasm;cytoskeleton;cytosol;membrane;nucleus	protein binding	Pf00561, Pf03096, Pf12697	10397	ENSG00000104419.14	8		TP53 regulates transcription of several additional cell death genes whose specific roles in p53-dependent apoptosis remain uncertain	VEGFA-VEGFR2 Signaling Pathway	7	0	4.862	0.0436599	69.89	32336	157220		47.48	Peak Found	Not Found	High	High	High	1
NDRG2	Q9UN36-1	Protein NDRG2 [OS=Homo sapiens]	0	3.801	6	2	2	2	371	40.8	5.21	4.38	2	cell differentiation;development;regulation of biological process;response to stimulus	cytoplasm;cytosol;Golgi;nucleus	protein binding	Pf00561, Pf03096, Pf12697	57447	ENSG00000165795.23	14				0	0	0.842	0.419804	32.5	4.04771e+06	2.99816e+06		31.93	Peak Found	Peak Found	Peak Found	Peak Found	High	1
NDUFA13	Q9P0J0	NADH dehydrogenase [ubiquinone] 1 alpha subcomplex subunit 13 [OS=Homo sapiens]	0	2	6	1	2	1	144	16.7	8.43	0	1	cell death;cell organization and biogenesis;metabolic process;regulation of biological process;response to stimulus;transport	cytoplasm;membrane;mitochondrion;nucleus	catalytic activity;nucleotide binding;protein binding	Pf06212	51079	ENSG00000186010.18	19	Huntington's disease; Parkinson's disease; Alzheimer's disease; Oxidative phosphorylation; Non-alcoholic fatty liver disease (NAFLD); Metabolic pathways	Complex I biogenesis	Nucleotide-binding Oligomerization Domain (NOD) pathway; EGF/EGFR Signaling Pathway	13	0	100	6.46154e-17			916295		45.86	Not Found	Peak Found	Peak Found	Peak Found	High	1
NDUFA2	O43678	NADH dehydrogenase [ubiquinone] 1 alpha subcomplex subunit 2 [OS=Homo sapiens]	0	3.74	9	1	2	1	99	10.9	9.57	3.98	1	cell organization and biogenesis;metabolic process;transport	membrane;mitochondrion	catalytic activity	Pf05047	4695	ENSG00000131495.8	5	Huntington's disease; Parkinson's disease; Alzheimer's disease; Oxidative phosphorylation; Non-alcoholic fatty liver disease (NAFLD); Metabolic pathways	Complex I biogenesis	Electron Transport Chain; Oxidative phosphorylation	13	0	1.914	0.954406	0	377852	723118			High	Not Found	Not Found	Not Found	High	1
NDUFA5	Q16718	NADH dehydrogenase [ubiquinone] 1 alpha subcomplex subunit 5 [OS=Homo sapiens]	0	2.652	9	1	2	1	116	13.5	5.99	5.18	1	cell organization and biogenesis;metabolic process;transport	membrane;mitochondrion	catalytic activity;protein binding	Pf04716	4698	ENSG00000128609.14	7	Huntington's disease; Parkinson's disease; Alzheimer's disease; Oxidative phosphorylation; Non-alcoholic fatty liver disease (NAFLD); Metabolic pathways	Complex I biogenesis	Electron Transport Chain; Oxidative phosphorylation	13	0	1.055	0.709702	54.78	74380.5	78489.1		125.36	High	Peak Found	Peak Found	Peak Found	High	1
NDUFA9	Q16795	NADH dehydrogenase [ubiquinone] 1 alpha subcomplex subunit 9, mitochondrial [OS=Homo sapiens]	0	7.368	8	3	4	3	377	42.5	9.8	10.9	3	cell organization and biogenesis;metabolic process;transport	membrane;mitochondrion;nucleus;organelle lumen	catalytic activity;protein binding	Pf01073, Pf01370, Pf05368	4704	ENSG00000139180.10	12	Huntington's disease; Parkinson's disease; Alzheimer's disease; Oxidative phosphorylation; Non-alcoholic fatty liver disease (NAFLD); Metabolic pathways	Complex I biogenesis	Electron Transport Chain; Oxidative phosphorylation	13	0	1.269	0.926673	75.28	331112	206092		96.8	Peak Found	High	Peak Found	Peak Found	High	1
NDUFB11	Q9NX14-1	NADH dehydrogenase [ubiquinone] 1 beta subcomplex subunit 11, mitochondrial [OS=Homo sapiens]	0	3.469	7	1	10	1	153	17.3	5.22	23.2	1	cell organization and biogenesis;metabolic process;transport	membrane;mitochondrion	protein binding	Pf10183	54539	ENSG00000147123.10	X	Huntington's disease; Parkinson's disease; Alzheimer's disease; Oxidative phosphorylation; Non-alcoholic fatty liver disease (NAFLD); Metabolic pathways	Complex I biogenesis		11	0	1.436	0.975957	21.44	510616	733466		30.85	High	High	High	High	High	1
NDUFB4	O95168-1	NADH dehydrogenase [ubiquinone] 1 beta subcomplex subunit 4 [OS=Homo sapiens]	0	2.367	8	1	4	1	129	15.2	9.85	5.87	1	cell organization and biogenesis;metabolic process;response to stimulus;transport	membrane;mitochondrion	catalytic activity	Pf07225	4710	ENSG00000065518.7	3	Huntington's disease; Parkinson's disease; Alzheimer's disease; Oxidative phosphorylation; Non-alcoholic fatty liver disease (NAFLD); Metabolic pathways	Complex I biogenesis	Electron Transport Chain; Oxidative phosphorylation	13	0	22.794	5.30832e-09	80.43	156106	3.55832e+06		79.43	High	Peak Found	Peak Found	Peak Found	High	1
NDUFB5	O43674-1	NADH dehydrogenase [ubiquinone] 1 beta subcomplex subunit 5, mitochondrial [OS=Homo sapiens]	0	2.501	4	1	1	1	189	21.7	9.63	2.19	1	cell organization and biogenesis;metabolic process;transport	membrane;mitochondrion	catalytic activity	Pf09781	4711	ENSG00000136521.12	3	Huntington's disease; Parkinson's disease; Alzheimer's disease; Oxidative phosphorylation; Non-alcoholic fatty liver disease (NAFLD); Metabolic pathways	Complex I biogenesis	Electron Transport Chain; Oxidative phosphorylation	13	0	0.855	0.438581	37.43	283128	242029		55.27	Peak Found	Peak Found	Peak Found	Peak Found	High	1
NDUFB7	P17568	NADH dehydrogenase [ubiquinone] 1 beta subcomplex subunit 7 [OS=Homo sapiens]	0	8.409	18	2	4	2	137	16.4	8.92	10.08	2	cell organization and biogenesis;metabolic process;transport	membrane;mitochondrion	catalytic activity	Pf05676	4713	ENSG00000099795.6	19	Huntington's disease; Parkinson's disease; Alzheimer's disease; Oxidative phosphorylation; Non-alcoholic fatty liver disease (NAFLD); Metabolic pathways	Complex I biogenesis	Electron Transport Chain; Oxidative phosphorylation	13	0	2.613	0.584396	52.03	69406.3	276132		53.8	Peak Found	High	Peak Found	High	High	1
NDUFB9	Q9Y6M9	NADH dehydrogenase [ubiquinone] 1 beta subcomplex subunit 9 [OS=Homo sapiens]	0	3.283	11	1	1	1	179	21.8	8.38	4.45	1	cell organization and biogenesis;metabolic process;transport	membrane;mitochondrion	catalytic activity;protein binding	Pf05347, Pf13232	4715	ENSG00000147684.7	8	Huntington's disease; Parkinson's disease; Alzheimer's disease; Oxidative phosphorylation; Non-alcoholic fatty liver disease (NAFLD); Metabolic pathways	Complex I biogenesis	Electron Transport Chain; Oxidative phosphorylation	13	0	1.953	0.939483	97.63	35299.6	68943.3		77.78	Peak Found	Peak Found	Not Found	Not Found	High	1
NDUFS1	P28331-1	NADH-ubiquinone oxidoreductase 75 kDa subunit, mitochondrial [OS=Homo sapiens]	0	24.676	12	8	26	8	727	79.4	6.23	62.28	8	cell organization and biogenesis;metabolic process;transport	membrane;mitochondrion;organelle lumen	catalytic activity;metal ion binding;protein binding	Pf00111, Pf00384, Pf09326, Pf10588, Pf13510	4719	ENSG00000283447.1; ENSG00000023228.13	2; CHR_HSCHR2_6_CTG7_2	Huntington's disease; Parkinson's disease; Alzheimer's disease; Oxidative phosphorylation; Non-alcoholic fatty liver disease (NAFLD); Metabolic pathways	Complex I biogenesis	Electron Transport Chain; Oxidative phosphorylation	13	0	1.657	0.975957	53.1	2.33236e+06	3.77435e+06		40.57	High	High	High	High	High	1
NDUFS2	O75306-1	NADH dehydrogenase [ubiquinone] iron-sulfur protein 2, mitochondrial [OS=Homo sapiens]	0	4.895	4	2	12	2	463	52.5	7.55	17.39	2	cell organization and biogenesis;metabolic process;response to stimulus;transport	membrane;mitochondrion;organelle lumen	catalytic activity;metal ion binding;nucleotide binding;protein binding	Pf00346	4720	ENSG00000158864.12	1	Huntington's disease; Parkinson's disease; Alzheimer's disease; Oxidative phosphorylation; Non-alcoholic fatty liver disease (NAFLD); Metabolic pathways	Complex I biogenesis	Electron Transport Chain; Oxidative phosphorylation	13	0	2.182	0.860749	42.39	1.14837e+06	2.04335e+06		55.36	High	High	Peak Found	High	High	1
NDUFS3	O75489	NADH dehydrogenase [ubiquinone] iron-sulfur protein 3, mitochondrial [OS=Homo sapiens]	0	5.26	5	1	7	1	264	30.2	7.5	20.4	1	cell organization and biogenesis;metabolic process;regulation of biological process;transport	membrane;mitochondrion;organelle lumen	catalytic activity;protein binding	Pf00329	4722	ENSG00000213619.9	11	Huntington's disease; Parkinson's disease; Alzheimer's disease; Oxidative phosphorylation; Non-alcoholic fatty liver disease (NAFLD); Metabolic pathways	Complex I biogenesis	Electron Transport Chain; Oxidative phosphorylation	13	0	2.225	0.834093	33.04	100011	222558		59.64	Peak Found	High	Peak Found	High	High	1
NDUFS7	O75251	NADH dehydrogenase [ubiquinone] iron-sulfur protein 7, mitochondrial [OS=Homo sapiens]	0	2.844	4	1	4	1	213	23.5	9.99	7.63	1	cell organization and biogenesis;metabolic process;transport	membrane;mitochondrion;organelle lumen	catalytic activity;metal ion binding;protein binding	Pf01058	374291	ENSG00000115286.19	19	Huntington's disease; Parkinson's disease; Alzheimer's disease; Oxidative phosphorylation; Non-alcoholic fatty liver disease (NAFLD); Metabolic pathways	Complex I biogenesis	Electron Transport Chain; Oxidative phosphorylation	13	0	1.754	0.975957	14	126919	222562		54.02	High	Peak Found	High	High	High	1
NDUFV1	P49821	NADH dehydrogenase [ubiquinone] flavoprotein 1, mitochondrial [OS=Homo sapiens]	0	4.65	4	2	2	2	464	50.8	8.21	4.81	2	cell organization and biogenesis;metabolic process;transport	cytosol;membrane;mitochondrion	catalytic activity;metal ion binding;nucleotide binding	Pf01512, Pf10531, Pf10589	4723	ENSG00000167792.11	11	Huntington's disease; Parkinson's disease; Alzheimer's disease; Oxidative phosphorylation; Non-alcoholic fatty liver disease (NAFLD); Metabolic pathways	Complex I biogenesis	Electron Transport Chain; Oxidative phosphorylation	13	0	1.59	0.999088	76.56	713553	578835		54.98	Peak Found	Peak Found	High	Peak Found	High	1
NDUFV2	P19404	NADH dehydrogenase [ubiquinone] flavoprotein 2, mitochondrial [OS=Homo sapiens]	0	3.352	5	1	1	1	249	27.4	8.06	2.88	1	cell organization and biogenesis;metabolic process;transport	membrane;mitochondrion	catalytic activity;metal ion binding;protein binding	Pf01257	4729	ENSG00000178127.12	18	Huntington's disease; Parkinson's disease; Alzheimer's disease; Oxidative phosphorylation; Non-alcoholic fatty liver disease (NAFLD); Metabolic pathways	Complex I biogenesis	Electron Transport Chain; Oxidative phosphorylation	13	0	1.49	0.975957	94.82	53102.1	79132		116.29	Peak Found	Peak Found	Not Found	Peak Found	High	1
NEDD8	Q15843	NEDD8 [OS=Homo sapiens]	0.009	1.411	11	1	2	1	81	9.1	8.43	0	1	cellular homeostasis;metabolic process;regulation of biological process;response to stimulus	cytosol;nucleus	protein binding	Pf00240, Pf11976	4738	ENSG00000129559.12	14		Cargo recognition for clathrin-mediated endocytosis; UCH proteinases; TGF-beta receptor signaling activates SMADs; Iron uptake and transport; Neddylation	EGF/EGFR Signaling Pathway	16	0	2.23	0.830524	106.72	49014.7	109324		72.59	Peak Found	Peak Found	Peak Found	Peak Found	High	1
NEFH	P12036	Neurofilament heavy polypeptide [OS=Homo sapiens]	0	26.903	8	8	54	6	1026	112.4	6.18	137.36	8	cell organization and biogenesis;regulation of biological process	cytoplasm;mitochondrion	protein binding;structural molecule activity	Pf00038, Pf07142	4744		22	Amyotrophic lateral sclerosis (ALS)		Amyotrophic lateral sclerosis (ALS); Association Between Physico-Chemical Features and Toxicity Associated Pathways	3	0	1.149	0.851223	59.13	1.17464e+07	1.61641e+07		58.7	High	High	High	High	High	1
NEFL	P07196	Neurofilament light polypeptide [OS=Homo sapiens]	0	82.621	37	24	240	21	543	61.5	4.65	560.12	24	cell organization and biogenesis;cellular component movement;metabolic process;regulation of biological process;response to stimulus;transport	cytoplasm;cytosol	catalytic activity;motor activity;protein binding;structural molecule activity	Pf00038, Pf01576, Pf07889	4747	ENSG00000277586.2	8	Amyotrophic lateral sclerosis (ALS)	Ras activation uopn Ca2+ infux through NMDA receptor; Unblocking of NMDA receptor, glutamate binding and activation; RAF/MAP kinase cascade; CREB phosphorylation through the activation of CaMKII; Interleukin-20 family signaling	Amyotrophic lateral sclerosis (ALS); Association Between Physico-Chemical Features and Toxicity Associated Pathways	20	0	1.921	0.949258	48.21	3.94223e+07	9.6256e+07		53.27	High	High	High	High	High	1
NEFM	P07197	Neurofilament medium polypeptide [OS=Homo sapiens]	0	80.243	28	25	150	21	916	102.4	4.91	361.97	25	cell organization and biogenesis;metabolic process;regulation of biological process		protein binding;structural molecule activity	Pf00038, Pf02463, Pf04111, Pf07888, Pf07902, Pf10186, Pf10498, Pf12128, Pf13166, Pf13863	4741	ENSG00000104722.13	8	Amyotrophic lateral sclerosis (ALS)		Amyotrophic lateral sclerosis (ALS); Association Between Physico-Chemical Features and Toxicity Associated Pathways	3	4	1.53	0.975957	59.26	7.29287e+07	1.30286e+08		57.41	High	High	High	High	High	1	Phospho [S620; S633; S646; S659; S1247; S1260; S1273]
NFASC	O94856	Neurofascin [OS=Homo sapiens]	0	10.761	4	5	13	5	1347	149.9	6.65	20.17	5	cell organization and biogenesis;cellular component movement;transport	membrane	protein binding	Pf00041, Pf00047, Pf07679, Pf07686, Pf13882, Pf13895, Pf13927	23114		1	Cell adhesion molecules (CAMs)	Neutrophil degranulation; Neurofascin interactions; Interaction between L1 and Ankyrins		9	0	1.998	0.924753	85.17	515585	1.00083e+06		51.33	Peak Found	High	High	High	High	1
NFS1	Q9Y697	Cysteine desulfurase, mitochondrial [OS=Homo sapiens]	0	2.438	3	1	3	1	457	50.2	8.31	7.43	1	cell organization and biogenesis;metabolic process	cytoplasm;cytosol;mitochondrion;nucleus;organelle lumen	catalytic activity;metal ion binding;protein binding	Pf00266, Pf01212	9054	ENSG00000244005.12	20	Sulfur relay system; Thiamine metabolism; Metabolic pathways	Mitochondrial iron-sulfur cluster biogenesis		5	0	1.508	0.975957	6.71	75223.2	113469		6.4	High	High	Not Found	High	Peak Found	1
NIPSNAP1	Q9BPW8	Protein NipSnap homolog 1 [OS=Homo sapiens]	0	3.092	3	1	7	1	284	33.3	9.31	17.57	1		membrane;mitochondrion	protein binding	Pf07978	8508	ENSG00000184117.11	22				0	0	2.313	0.760638	89.29	214480	496105		63.66	High	High	Not Found	High	High	1
NME1	P15531	Nucleoside diphosphate kinase A [OS=Homo sapiens]	0.009	1.501	6	1	1	1	152	17.1	6.19	1.7	1	cell differentiation;cellular homeostasis;metabolic process;regulation of biological process;response to stimulus;transport	cytoplasm;cytosol;membrane;mitochondrion;nucleus	catalytic activity;DNA binding;metal ion binding;nucleotide binding;protein binding;RNA binding	Pf00334	4830	ENSG00000239672.7	17	Purine metabolism; Metabolic pathways; Pyrimidine metabolism	Interconversion of nucleotide di- and triphosphates		6	0	1.432	0.975957	260.45	62719.9	89841.3		122.9	Peak Found	Peak Found	Not Found	Not Found	High	1
NNT	Q13423	NAD(P) transhydrogenase, mitochondrial [OS=Homo sapiens]	0	4.891	2	2	5	2	1086	113.8	8.09	13.09	2	metabolic process;transport	membrane;mitochondrion	catalytic activity;nucleotide binding;transporter activity	Pf01262, Pf02233, Pf05222, Pf12769	23530	ENSG00000112992.16	5	Nicotinate and nicotinamide metabolism; Metabolic pathways	Citric acid cycle (TCA cycle)		6	0	2.127	0.896519	53.77	689047	1.47967e+06		24.8	High	High	High	High	Peak Found	1
NPEPPS	P55786	puromycin-sensitive aminopeptidase [OS=Homo sapiens]	0	12.789	5	4	7	4	919	103.2	5.72	15.9	4	metabolic process;response to stimulus	cytoplasm;cytosol;nucleus	catalytic activity;metal ion binding	Pf01433, Pf11838, Pf13485	9520	ENSG00000141279.15	17		Antigen processing: Ubiquitination & Proteasome degradation		4	0	1.165	0.875092	84.11	686147	1.44022e+06		56.09	High	High	Peak Found	High	High	1
NPTXR	O95502	neuronal pentraxin receptor [OS=Homo sapiens]	0	2.184	2	1	1	1	500	52.8	6.21	2.36	1		membrane	metal ion binding	Pf00354, Pf13385	23467	ENSG00000221890.3	22				0	0	4.821	0.0460789	8.17	17524.1	84487.5		60.45	Peak Found	High	Peak Found	Peak Found	Not Found	1
NRGN	Q92686	Neurogranin [OS=Homo sapiens]	0	4.386	18	1	1	1	78	7.6	7.87	3.43	1	metabolic process;regulation of biological process;response to stimulus	cytoplasm;membrane;nucleus	catalytic activity;protein binding	Pf00612	4900	ENSG00000154146.12	11				0	0	1.037	0.686867	30.6	784627	813734		46.23	Peak Found	Peak Found	Peak Found	Peak Found	High	1
NSF	P46459	Vesicle-fusing ATPase [OS=Homo sapiens]	0	36.456	18	13	39	13	744	82.5	6.95	88.02	13	cell organization and biogenesis;metabolic process;regulation of biological process;response to stimulus;transport	cytoplasm;cytosol;membrane	catalytic activity;metal ion binding;nucleotide binding;protein binding;RNA binding	Pf00004, Pf00910, Pf01078, Pf02359, Pf02933, Pf05272, Pf05496, Pf06068, Pf07724, Pf07728, Pf13173, Pf13191, Pf13207, Pf13401	4905	ENSG00000073969.18; ENSG00000278174.3; ENSG00000276262.2	17; CHR_HSCHR17_1_CTG5; CHR_HSCHR17_2_CTG5	Vasopressin-regulated water reabsorption; GABAergic synapse; Synaptic vesicle cycle	COPI-dependent Golgi-to-ER retrograde traffic; Intra-Golgi traffic; COPII (Coat Protein 2) Mediated Vesicle Transport; COPI-mediated anterograde transport; Retrograde transport at the Trans-Golgi-Network; Trafficking of GluR2-containing AMPA receptors	Synaptic Vesicle Pathway; Brain-Derived Neurotrophic Factor (BDNF) signaling pathway	25	0	2.288	0.785008	88.35	2.44052e+06	3.8155e+06		37.48	High	High	High	High	High	1
NUCB1	Q02818	Nucleobindin-1 [OS=Homo sapiens]	0	4.654	4	2	2	2	461	53.8	5.25	4.54	2	metabolic process;regulation of biological process;response to stimulus	cytoplasm;endoplasmic reticulum;endosome;extracellular;Golgi;membrane;nucleus;organelle lumen	DNA binding;metal ion binding;protein binding		4924	ENSG00000104805.15	19		Post-translational protein phosphorylation; Regulation of Insulin-like Growth Factor (IGF) transport and uptake by Insulin-like Growth Factor Binding Proteins (IGFBPs)		4	0	0.859	0.446945	9.88	614950	559021		25.15	Peak Found	High	Peak Found	Peak Found	High	1
NUCKS1	Q9H1E3	Nuclear ubiquitous casein and cyclin-dependent kinase substrate 1 [OS=Homo sapiens]	0	2.721	4	1	5	1	243	27.3	5.08	11.3	1	cell organization and biogenesis;cellular homeostasis;metabolic process;regulation of biological process;response to stimulus	chromosome;cytoplasm;nucleus	DNA binding;protein binding;RNA binding		64710	ENSG00000069275.12	1				0	0	1.178	0.887915	46.5	243701	286981		45.63	High	High	High	High	High	1
NUDC	Q9Y266	nuclear migration protein nudC [OS=Homo sapiens]	0	2.032	3	1	1	1	331	38.2	5.38	2.47	1	cell division;cell organization and biogenesis;cell proliferation;development;metabolic process	cytoplasm;cytoskeleton;cytosol;nucleus	protein binding	Pf04969, Pf14050	10726	ENSG00000090273.13	1		Amplification of signal from unattached kinetochores via a MAD2 inhibitory signal; Separation of Sister Chromatids; Resolution of Sister Chromatid Cohesion; RHO GTPases Activate Formins; Mitotic Telophase/Cytokinesis		17	0	0.98	0.599971	35.08	127000	124479		50.49	Peak Found	Peak Found	Peak Found	Peak Found	High	1
NUDT3	O95989	Diphosphoinositol polyphosphate phosphohydrolase 1 [OS=Homo sapiens]	0.004	1.685	5	1	1	1	172	19.5	6.34	1.75	1	cell communication;metabolic process	cytoplasm;cytosol;nucleus	catalytic activity;metal ion binding	Pf00293	11165	ENSG00000272325.1	6		Synthesis of pyrophosphates in the cytosol		3	0	2.135	0.891834	67.65	16675.6	35597.4		48.46	Peak Found	Peak Found	Peak Found	Peak Found	High	1
OGDH	Q02218	2-oxoglutarate dehydrogenase, mitochondrial [OS=Homo sapiens]	0	12.51	4	5	22	2	1023	115.9	6.86	40.11	5	cellular component movement;metabolic process	cytosol;membrane;mitochondrion;organelle lumen	catalytic activity;metal ion binding;protein binding	Pf00676, Pf02779	4967	ENSG00000105953.14	7	Citrate cycle (TCA cycle); Carbon metabolism; Lysine degradation; Metabolic pathways; Tryptophan metabolism	Lysine catabolism; Glyoxylate metabolism and glycine degradation; Citric acid cycle (TCA cycle)	TCA Cycle and Deficiency of Pyruvate Dehydrogenase complex (PDHc); Amino Acid metabolism; Tryptophan metabolism; TCA Cycle	17	3	1.716	0.975957	65.62	1.09692e+06	2.24659e+06		39.09	High	High	Peak Found	Peak Found	High	1
OGDHL	Q9ULD0	2-oxoglutarate dehydrogenase-like, mitochondrial [OS=Homo sapiens]	0	12.137	5	5	24	2	1010	114.4	6.65	38.1	5	metabolic process	cytosol;mitochondrion;organelle lumen	catalytic activity;metal ion binding;protein binding	Pf00676, Pf02779	55753	ENSG00000197444.9	10	Citrate cycle (TCA cycle); Carbon metabolism; Lysine degradation; Metabolic pathways; Tryptophan metabolism			5	0	1.615	0.982371	48.74	398614	716793		45.15	High	High	High	High	High	1
OLA1	Q9NTK5-1	obg-like ATPase 1 [OS=Homo sapiens]	0.009	1.279	2	1	1	1	396	44.7	7.81	0	1	metabolic process;transport	cytoplasm;cytosol;extracellular;membrane;nucleus;organelle lumen	catalytic activity;metal ion binding;nucleotide binding;protein binding	Pf01926, Pf02421, Pf06071	29789	ENSG00000138430.15	2		Platelet degranulation		4	0	1.697	0.975957	28.58	304747	517046		39.05	Peak Found	Peak Found	High	Peak Found	Peak Found	1
OPA1	O60313	Dynamin-like 120 kDa protein, mitochondrial [OS=Homo sapiens]	0	3.514	1	1	1	1	960	111.6	7.87	2.24	1	cell death;cell organization and biogenesis;cellular component movement;cellular homeostasis;metabolic process;regulation of biological process;response to stimulus;transport	cytosol;membrane;mitochondrion	catalytic activity;metal ion binding;nucleotide binding;protein binding	Pf00350, Pf01926	4976	ENSG00000198836.8	3		Regulation of Apoptosis		3	0	1.548	0.975957	41.89	457578	708336		39.39	Peak Found	Peak Found	Peak Found	High	Peak Found	1
OPCML	Q14982	Opioid-binding protein/cell adhesion molecule [OS=Homo sapiens]	0	5.011	8	2	2	2	345	38	6.87	5.47	2	metabolic process	extracellular;membrane	protein binding	Pf00047, Pf07679, Pf13895, Pf13927	4978	ENSG00000183715.13	11		Post-translational modification: synthesis of GPI-anchored proteins		3	0	3.095	0.377689	4.71	175226	542318		4.49	Peak Found	Peak Found	Not Found	Not Found	High	1
OTUB1	Q96FW1	Ubiquitin thioesterase otub1 [OS=Homo sapiens]	0	6.479	6	1	1	1	271	31.3	4.94	3.86	1	metabolic process;regulation of biological process;response to stimulus	cytoplasm;cytosol;nucleus	catalytic activity;nucleotide binding;protein binding	Pf02338, Pf10275	55611	ENSG00000167770.11	11		Ovarian tumor domain proteases; Ub-specific processing proteases		5	0	100	6.46154e-17			130854			Not Found	Not Found	Not Found	Not Found	High	1
OXCT1	P55809	Succinyl-CoA:3-ketoacid coenzyme A transferase 1, mitochondrial [OS=Homo sapiens]	0	4.422	3	2	7	2	520	56.1	7.46	15.63	2	metabolic process;regulation of biological process;response to stimulus	mitochondrion;organelle lumen	catalytic activity;protein binding	Pf01144	5019	ENSG00000083720.12	5	Butanoate metabolism; Synthesis and degradation of ketone bodies; Valine, leucine and isoleucine degradation	Utilization of Ketone Bodies	Synthesis and Degradation of Ketone Bodies	8	0	3.047	0.399053	47.6	290790	1.0419e+06		44.86	High	High	Peak Found	High	High	1
OXR1	Q8N573-1	Oxidation resistance protein 1 [OS=Homo sapiens]	0.002	1.799	1	1	2	1	874	97.9	5.47	4	1	cell death;metabolic process;regulation of biological process;response to stimulus	mitochondrion	catalytic activity;protein binding	Pf01476, Pf07534	55074	ENSG00000164830.18	8				0	0	2.055	0.922157	23.42	65842.2	135286		33.58	Peak Found	Peak Found	High	Peak Found	High	1
PACSIN1	Q9BY11	Protein kinase C and casein kinase substrate in neurons protein 1 [OS=Homo sapiens]	0	3.651	4	2	6	2	444	50.9	5.24	11.77	2	cell organization and biogenesis;metabolic process;regulation of biological process;transport	cytoplasm;cytosol;endosome;membrane	catalytic activity;protein binding	Pf00018, Pf00611, Pf07653, Pf14604	29993	ENSG00000124507.10	6		Clathrin-mediated endocytosis		3	0	0.961	0.575849	78.89	4.52426e+06	2.80104e+06		23.83	High	High	High	Peak Found	High	1
PACSIN2	Q9UNF0	Protein kinase C and casein kinase substrate in neurons protein 2 [OS=Homo sapiens]	0.007	1.604	2	1	1	1	486	55.7	5.2	0	1	cell organization and biogenesis;regulation of biological process;transport	cytoplasm;cytoskeleton;cytosol;endosome;membrane	protein binding;transporter activity	Pf00018, Pf00611, Pf07653, Pf14604	11252	ENSG00000100266.18	22		Clathrin-mediated endocytosis		3	0	100	6.46154e-17			172554		10.4	Not Found	Peak Found	High	Peak Found	Peak Found	1
PADI2	Q9Y2J8	Protein-arginine deiminase type-2 [OS=Homo sapiens]	0	2.694	2	1	1	1	665	75.5	5.59	2.32	1	cell organization and biogenesis;metabolic process;regulation of biological process;response to stimulus;transport	cytoplasm;cytosol;extracellular;nucleus;organelle lumen	catalytic activity;metal ion binding;protein binding	Pf03068, Pf08526, Pf08527	11240	ENSG00000117115.12	1		Neutrophil degranulation; Chromatin modifying enzymes		5	0	11.623	2.69168e-05	0	31514.4	366295			Peak Found	Not Found	Not Found	Not Found	High	1
PAK3	O75914	Serine/threonine-protein kinase PAK 3 [OS=Homo sapiens]	0	2.499	2	1	2	1	559	62.3	5.45	4.15	1	cell organization and biogenesis;cellular component movement;development;metabolic process;regulation of biological process;response to stimulus	cytoplasm;cytosol;endosome;membrane	catalytic activity;metal ion binding;nucleotide binding;protein binding	Pf00069, Pf00786, Pf07714, Pf14531	5063	ENSG00000077264.14	X	T cell receptor signaling pathway; ErbB signaling pathway; Renal cell carcinoma; Focal adhesion; Regulation of actin cytoskeleton; Ras signaling pathway; Axon guidance	RHO GTPases activate PAKs; Sema3A PAK dependent Axon repulsion; CD209 (DC-SIGN) signaling; Ephrin signaling; Activation of RAC1; Generation of second messenger molecules; CD28 dependent Vav1 pathway; VEGFR2 mediated vascular permeability; MAPK6/MAPK4 signaling	Integrin-mediated Cell Adhesion; Focal Adhesion; Regulation of Actin Cytoskeleton; G13 Signaling Pathway	39	0	100	6.46154e-17			233304		19.31	Not Found	High	High	Peak Found	Not Found	1
PALM	O75781	Paralemmin-1 [OS=Homo sapiens]	0	6.247	6	3	4	3	387	42.1	5	8.66	3	cell organization and biogenesis;cellular component movement;regulation of biological process;response to stimulus	cytoplasm;membrane;nucleus	protein binding	Pf03285	5064	ENSG00000099864.17	19				0	0	4.448	0.0735649	118.16	406155	818535		61.61	High	High	Peak Found	Peak Found	High	1
PARK7	Q99497	protein/nucleic acid deglycase DJ-1 [OS=Homo sapiens]	0	10.147	8	1	3	1	189	19.9	6.79	10.8	1	cell communication;cell organization and biogenesis;defense response;metabolic process;regulation of biological process;response to stimulus;transport	chromosome;cytoplasm;cytosol;endoplasmic reticulum;membrane;mitochondrion;nucleus;organelle lumen	antioxidant activity;catalytic activity;DNA binding;enzyme regulator activity;metal ion binding;protein binding;RNA binding	Pf01965, Pf13278	11315	ENSG00000116288.12	1	Parkinson's disease		Androgen receptor signaling pathway; Synaptic Vesicle Pathway; Parkinsons Disease Pathway	4	0	5.446	0.0209678	0.93	140356	404174		80.05	Peak Found	High	Not Found	Not Found	High	1
PBXIP1	Q96AQ6	Pre-B-cell leukemia transcription factor-interacting protein 1 [OS=Homo sapiens]	0	2.912	1	1	1	1	731	80.6	5.33	2.15	1	cell differentiation;development;regulation of biological process	cytoplasm;cytoskeleton;cytosol;nucleus	protein binding		57326	ENSG00000163346.16	1				0	0	100	6.46154e-17			81223.4		28.43	Not Found	High	Not Found	Peak Found	Not Found	1
PC	P11498	pyruvate carboxylase, mitochondrial [OS=Homo sapiens]	0	22.346	6	7	19	7	1178	129.6	6.84	39.54	7	metabolic process;regulation of biological process	cytoplasm;cytosol;mitochondrion;organelle lumen	catalytic activity;metal ion binding;nucleotide binding;protein binding	Pf00289, Pf00364, Pf00682, Pf02222, Pf02436, Pf02785, Pf02786, Pf07478, Pf08443, Pf13533, Pf13535, Pf15632	5091	ENSG00000173599.13	11	Citrate cycle (TCA cycle); Carbon metabolism; Pyruvate metabolism; Biosynthesis of amino acids; Metabolic pathways	Gluconeogenesis; Biotin transport and metabolism; Defective HLCS causes multiple carboxylase deficiency	Alanine and aspartate metabolism; TCA Cycle and Deficiency of Pyruvate Dehydrogenase complex (PDHc); Fatty Acid Biosynthesis; Amino Acid metabolism; Glycolysis and Gluconeogenesis	22	0	1.938	0.9444	42.37	1.60313e+06	5.40668e+06		44	High	High	Peak Found	High	High	1
PCBP1	Q15365	Poly(RC)-binding protein 1 [OS=Homo sapiens]	0	8.829	9	3	8	2	356	37.5	7.09	19.08	3	metabolic process;regulation of biological process	cytoplasm;cytosol;membrane;nucleus	DNA binding;protein binding;RNA binding	Pf00013, Pf13014	5093	ENSG00000169564.6	2	Spliceosome	mRNA Splicing - Major Pathway		5	1	0.746	0.282064	33.75	733387	1.2317e+06		27.33	Peak Found	Peak Found	Peak Found	Peak Found	High	1
PCBP2	Q15366-1	Poly(rC)-binding protein 2 [OS=Homo sapiens]	0	6.784	6	2	9	1	365	38.6	6.79	20.1	2	defense response;metabolic process;regulation of biological process;response to stimulus	cytoplasm;cytosol;membrane;nucleus	DNA binding;protein binding;RNA binding	Pf00013, Pf13014	5094	ENSG00000197111.15	12		Negative regulators of DDX58/IFIH1 signaling; mRNA Splicing - Major Pathway	mRNA Processing	9	0	1.844	0.958333	59.21	201345	371183		43.1	Peak Found	High	High	Peak Found	High	1
PCCA	P05165-1	Propionyl-CoA carboxylase alpha chain, mitochondrial [OS=Homo sapiens]	0	58.907	24	16	112	16	728	80	7.52	305.83	16	metabolic process	cytosol;extracellular;mitochondrion;organelle lumen	catalytic activity;metal ion binding;nucleotide binding;protein binding	Pf00289, Pf00364, Pf01071, Pf02222, Pf02258, Pf02785, Pf02786, Pf07478, Pf08442, Pf08443, Pf13437, Pf13533, Pf13535, Pf13549, Pf15632	5095	ENSG00000175198.15	13	Propanoate metabolism; Carbon metabolism; Metabolic pathways; Glyoxylate and dicarboxylate metabolism; Valine, leucine and isoleucine degradation	Defective HLCS causes multiple carboxylase deficiency; Biotin transport and metabolism; Propionyl-CoA catabolism		18	0	1.199	0.909953	94.56	2.47222e+07	2.12079e+07		91.78	High	High	High	High	High	1
PCCB	P05166-1	propionyl-CoA carboxylase beta chain, mitochondrial [OS=Homo sapiens]	0	54.081	24	12	83	12	539	58.2	7.64	236.89	12	metabolic process	cytosol;mitochondrion;organelle lumen	catalytic activity;nucleotide binding;protein binding	Pf01039	5096	ENSG00000114054.13	3	Propanoate metabolism; Carbon metabolism; Metabolic pathways; Glyoxylate and dicarboxylate metabolism; Valine, leucine and isoleucine degradation	Defective HLCS causes multiple carboxylase deficiency; Biotin transport and metabolism; Propionyl-CoA catabolism		18	0	1.242	0.924753	120.2	3.62894e+06	2.69667e+06		140.7	High	High	High	High	High	1
PCMT1	P22061	protein-L-isoaspartate(D-aspartate) O-methyltransferase [OS=Homo sapiens]	0	2.702	5	1	1	1	227	24.6	7.21	2.6	1	metabolic process	cytoplasm;cytosol	catalytic activity;protein binding	Pf01135, Pf01209, Pf05175, Pf06325, Pf08241, Pf12847, Pf13489, Pf13659, Pf13847	5110		6		Protein repair		2	0	100	6.46154e-17			265043			Not Found	Not Found	Not Found	Not Found	High	1
PCSK1N	Q9UHG2	ProSAAS [OS=Homo sapiens]	0	11.844	10	2	4	2	260	27.4	6.62	15.17	2	metabolic process;regulation of biological process;response to stimulus	extracellular;Golgi	enzyme regulator activity;protein binding	Pf07259	27344	ENSG00000102109.8	X				0	0	0.677	0.181621	64.09	738330	441611		77.25	Peak Found	High	Peak Found	High	High	1
PCYT2	Q99447-1	ethanolamine-phosphate cytidylyltransferase [OS=Homo sapiens]	0	2.283	4	1	1	1	389	43.8	6.92	2.22	1	metabolic process	membrane	catalytic activity	Pf01467	5833	ENSG00000185813.10	17	Glycerophospholipid metabolism; Metabolic pathways	Synthesis of PE	Kennedy pathway; One carbon metabolism and related pathways	9	0	1.528	0.975957	2.24	230614	352288		10.09	Peak Found	Peak Found	Peak Found	High	Not Found	1
PDCD6IP	Q8WUM4	Programmed cell death 6-interacting protein [OS=Homo sapiens]	0	4.07	1	1	1	1	868	96	6.52	2.74	1	cell death;cell division;cell organization and biogenesis;regulation of biological process;transport	cytoplasm;cytoskeleton;cytosol;extracellular;membrane	protein binding	Pf03097, Pf08391, Pf13949	10015	ENSG00000170248.13	3	Endocytosis	Budding and maturation of HIV virion; Uptake and function of anthrax toxins		9	0	100	6.46154e-17			233059			Not Found	Not Found	Not Found	Not Found	High	1
PDHA1	P08559	Pyruvate dehydrogenase E1 component subunit alpha, somatic form, mitochondrial [OS=Homo sapiens]	0	11.184	10	4	13	4	390	43.3	8.06	33.11	4	metabolic process;regulation of biological process	mitochondrion;nucleus;organelle lumen	catalytic activity;protein binding	Pf00676	5160	ENSG00000131828.13	X	Citrate cycle (TCA cycle); HIF-1 signaling pathway; Central carbon metabolism in cancer; Carbon metabolism; Pyruvate metabolism; Glucagon signaling pathway; Glycolysis / Gluconeogenesis; Metabolic pathways	Regulation of pyruvate dehydrogenase (PDH) complex; Signaling by Retinoic Acid; Glyoxylate metabolism and glycine degradation	TCA Cycle and Deficiency of Pyruvate Dehydrogenase complex (PDHc); Amino Acid metabolism; Acetylcholine Synthesis; Glycolysis and Gluconeogenesis	22	0	1.977	0.926673	115.41	2.13312e+06	4.11553e+06		59.86	Peak Found	High	High	High	High	1
PDHB	P11177	Pyruvate dehydrogenase E1 component subunit beta, mitochondrial [OS=Homo sapiens]	0	12.198	14	4	4	4	359	39.2	6.65	10.98	4	metabolic process;regulation of biological process	mitochondrion;nucleus;organelle lumen	catalytic activity;protein binding	Pf02779, Pf02780	5162	ENSG00000168291.12	3	Citrate cycle (TCA cycle); HIF-1 signaling pathway; Central carbon metabolism in cancer; Carbon metabolism; Pyruvate metabolism; Glucagon signaling pathway; Glycolysis / Gluconeogenesis; Metabolic pathways	Regulation of pyruvate dehydrogenase (PDH) complex; Signaling by Retinoic Acid; Glyoxylate metabolism and glycine degradation	Glycolysis and Gluconeogenesis	19	0	1.266	0.924753	82.55	230445	285048		108.91	Peak Found	Peak Found	Not Found	Peak Found	High	1
PDIA3	P30101	Protein disulfide-isomerase A3 [OS=Homo sapiens]	0	11.55	8	4	9	4	505	56.7	6.35	20.05	4	cellular homeostasis;metabolic process;regulation of biological process;response to stimulus;transport	cell surface;endoplasmic reticulum;membrane;nucleus;organelle lumen	catalytic activity;protein binding;RNA binding	Pf00085, Pf13098, Pf13848, Pf13899, Pf13905	2923	ENSG00000167004.12	15	Protein processing in endoplasmic reticulum; Antigen processing and presentation	ER-Phagosome pathway; Calnexin/calreticulin cycle; Antigen Presentation: Folding, assembly and peptide loading of class I MHC		13	0	1.633	0.975957	36.84	554670	1.1135e+06		25.65	Peak Found	High	High	High	High	1
PDXK	O00764-1	Pyridoxal kinase [OS=Homo sapiens]	0	2.699	3	1	2	1	312	35.1	6.13	5.87	1	cell proliferation;metabolic process;transport	cytoplasm;cytosol;extracellular;nucleus;organelle lumen	catalytic activity;metal ion binding;nucleotide binding;protein binding	Pf00294, Pf08543	8566	ENSG00000160209.18	21	Vitamin B6 metabolism; Metabolic pathways	Vitamins B6 activation to pyridoxal phosphate; Neutrophil degranulation		9	0	0.935	0.556465	12.17	1.54522e+06	1.44554e+06		34.52	High	High	Peak Found	Peak Found	Peak Found	1
PDXP	Q96GD0	Pyridoxal phosphate phosphatase [OS=Homo sapiens]	0	9.519	8	2	6	2	296	31.7	6.55	20.66	2	cell organization and biogenesis;metabolic process;regulation of biological process;response to stimulus	cytoplasm;cytoskeleton;cytosol;membrane	catalytic activity;metal ion binding;protein binding	Pf00702, Pf09419, Pf13242, Pf13344, Pf13419	57026	ENSG00000241360.1	22	Vitamin B6 metabolism; Metabolic pathways			2	0	1.505	0.975957	33.85	559999	788009		29.62	High	High	High	High	High	1
PEA15	Q15121	Astrocytic phosphoprotein PEA-15 [OS=Homo sapiens]	0	3.514	8	1	2	1	130	15	5.02	3.57	1	cell death;metabolic process;regulation of biological process;response to stimulus;transport	cytoplasm;cytosol;nucleus	protein binding	Pf01335	8682	ENSG00000162734.12	1		RAF-independent MAPK1/3 activation; RAF/MAP kinase cascade; Interleukin-20 family signaling	Apoptosis Modulation and Signaling	10	0	0.833	0.406362	8.53	542105	451540		53.04	Peak Found	Peak Found	Peak Found	Peak Found	High	1
PEBP1	P30086	phosphatidylethanolamine-binding protein 1 [OS=Homo sapiens]	0	16.099	21	5	35	5	187	21	7.53	103.95	5	metabolic process;regulation of biological process;response to stimulus	cytoplasm;cytosol;nucleus	enzyme regulator activity;nucleotide binding;protein binding;RNA binding	Pf01161	5037	ENSG00000089220.4	12		Paradoxical activation of RAF signaling by kinase inactive BRAF; Signaling by BRAF and RAF fusions; MAP2K and MAPK activation; Negative regulation of MAPK pathway; Signaling by RAS mutants; Signaling by high-kinase activity BRAF mutants; Signaling by moderate kinase activity BRAF mutants; Interleukin-20 family signaling	EGF/EGFR Signaling Pathway	19	0	1.155	0.860749	66.71	4.35147e+06	4.1441e+06		61.39	High	High	High	High	High	1
PFKM	P08237	ATP-dependent 6-phosphofructokinase, muscle type [OS=Homo sapiens]	0	3.509	2	2	3	1	780	85.1	7.99	5.4	2	cell organization and biogenesis;cellular homeostasis;metabolic process;regulation of biological process	cytoplasm;cytosol;membrane;nucleus	catalytic activity;metal ion binding;nucleotide binding;protein binding	Pf00365	5213	ENSG00000152556.15	12	Central carbon metabolism in cancer; Carbon metabolism; Galactose metabolism; Fructose and mannose metabolism; Pentose phosphate pathway; AMPK signaling pathway; Glycolysis / Gluconeogenesis; RNA degradation; Biosynthesis of amino acids; Metabolic pathways	Glycolysis	Insulin Signaling; Glycolysis and Gluconeogenesis	16	0	2.479	0.660493	0	484448	1201145			High	Not Found	Not Found	Not Found	High	1
PFKP	Q01813	ATP-dependent 6-phosphofructokinase, platelet type [OS=Homo sapiens]	0	10.557	6	4	4	3	784	85.5	7.55	10.51	4	metabolic process	cytoplasm;cytosol;membrane;nucleus	catalytic activity;metal ion binding;nucleotide binding;protein binding	Pf00365	5214	ENSG00000067057.16	10	Central carbon metabolism in cancer; Carbon metabolism; Galactose metabolism; Thyroid hormone signaling pathway; Fructose and mannose metabolism; Pentose phosphate pathway; AMPK signaling pathway; Glycolysis / Gluconeogenesis; RNA degradation; Biosynthesis of amino acids; Metabolic pathways	Glycolysis	Cori Cycle; Glycolysis and Gluconeogenesis	17	1	1.859	0.958333	108.02	2.24068e+06	3.83096e+06		38.96	Peak Found	Peak Found	Not Found	Peak Found	High	1
PFN1	P07737	profilin-1 [OS=Homo sapiens]	0	7.382	19	2	2	2	140	15	8.27	5.04	2	cell organization and biogenesis;regulation of biological process;response to stimulus	cytoplasm;cytoskeleton;cytosol;membrane;nucleus	enzyme regulator activity;nucleotide binding;protein binding;RNA binding	Pf00235	5216	ENSG00000108518.7	17	Rap1 signaling pathway; Salmonella infection; Regulation of actin cytoskeleton; Shigellosis	Platelet degranulation ; Signaling by ROBO receptors; RHO GTPases Activate Formins; PCP/CE pathway	Association Between Physico-Chemical Features and Toxicity Associated Pathways; VEGFA-VEGFR2 Signaling Pathway; Regulation of Actin Cytoskeleton; G13 Signaling Pathway	22	0	1.802	0.971381	92.35	190507	54793.6		137.94	Peak Found	Peak Found	Not Found	Peak Found	High	1
PFN2	P35080-1	Profilin-2 [OS=Homo sapiens]	0	6.038	10	1	2	1	140	15	6.99	6.33	1	cell organization and biogenesis;regulation of biological process	cytoplasm;cytoskeleton	catalytic activity;protein binding	Pf00235	5217	ENSG00000070087.13	3	Rap1 signaling pathway; Salmonella infection; Regulation of actin cytoskeleton; Shigellosis	RHO GTPases Activate Formins; Signaling by ROBO receptors	Association Between Physico-Chemical Features and Toxicity Associated Pathways	12	0	100	6.46154e-17			204909		84.4	Not Found	Not Found	High	Not Found	High	1
PGAM1; LOC643576	P18669	Phosphoglycerate mutase 1 [OS=Homo sapiens]	0	2.933	4	1	1	1	254	28.8	7.18	3	1	metabolic process;regulation of biological process;transport	cytoplasm;cytosol;extracellular;membrane;organelle lumen	catalytic activity;protein binding	Pf00300	5223; 643576	ENSG00000171314.8	10; 12	Central carbon metabolism in cancer; Carbon metabolism; Glycine, serine and threonine metabolism; Glucagon signaling pathway; Glycolysis / Gluconeogenesis; Biosynthesis of amino acids; Metabolic pathways	Gluconeogenesis; Glycolysis; Neutrophil degranulation	Cori Cycle; Glycolysis and Gluconeogenesis	17	0	0.34	0.00198503	583.84	610379	207381		137.07	Peak Found	Not Found	Not Found	Peak Found	High	1
PGD	P52209	6-phosphogluconate dehydrogenase, decarboxylating [OS=Homo sapiens]	0	7.69	6	2	3	2	483	53.1	7.23	8.33	2	metabolic process	cytoplasm;cytosol;nucleus	catalytic activity	Pf00393, Pf03446	5226	ENSG00000142657.20	1	Carbon metabolism; Glutathione metabolism; Pentose phosphate pathway; Metabolic pathways	Pentose phosphate pathway (hexose monophosphate shunt)	Pentose Phosphate Pathway; NRF2 pathway	9	0	0.924	0.542104	156.36	126155	141172		53.25	High	High	Not Found	Peak Found	High	1
PGK1	P00558	phosphoglycerate kinase 1 [OS=Homo sapiens]	0	20.55	16	6	40	6	417	44.6	8.1	79.79	6	cell differentiation;metabolic process;regulation of biological process;response to stimulus	cytoplasm;cytosol;membrane	catalytic activity;nucleotide binding;protein binding	Pf00162	5230	ENSG00000102144.13	X	HIF-1 signaling pathway; Carbon metabolism; Glycolysis / Gluconeogenesis; Biosynthesis of amino acids; Metabolic pathways	Gluconeogenesis; Glycolysis	Cori Cycle; Photodynamic therapy-induced HIF-1 survival signaling; Glycolysis and Gluconeogenesis	13	0	2.014	0.924753	84.52	2.84837e+06	4.89215e+06		39.14	High	High	High	High	High	1
PGLS	O95336	6-phosphogluconolactonase [OS=Homo sapiens]	0	7.877	6	1	1	1	258	27.5	6.05	3.66	1	metabolic process	cytoplasm;cytosol	catalytic activity;protein binding	Pf01182	25796	ENSG00000130313.6	19	Carbon metabolism; Pentose phosphate pathway; Metabolic pathways	Pentose phosphate pathway (hexose monophosphate shunt)	Pentose Phosphate Pathway	7	0	4.65	0.0570053	0	35277	164037			Peak Found	Not Found	Not Found	Not Found	High	1
PGM1	P36871-1	Phosphoglucomutase-1 [OS=Homo sapiens]	0	7.195	5	3	4	3	562	61.4	6.76	4.98	3	metabolic process;transport	cytoplasm;cytoskeleton;cytosol;extracellular	catalytic activity;metal ion binding;protein binding	Pf00408, Pf02878, Pf02879, Pf02880	5236	ENSG00000079739.15	1	Purine metabolism; Galactose metabolism; Starch and sucrose metabolism; Pentose phosphate pathway; Glycolysis / Gluconeogenesis; Amino sugar and nucleotide sugar metabolism; Metabolic pathways	Neutrophil degranulation; Galactose catabolism; Glycogen breakdown (glycogenolysis); Glycogen synthesis; Defective PGM1 causes PGM1-CDG (CDG1t)	Ectoderm Differentiation; Glycogen Metabolism; Glucuronidation	23	0	1.414	0.975957	63.35	8.32806e+06	8.12052e+06		16.86	Peak Found	High	High	Peak Found	High	1
PGM2L1	Q6PCE3	glucose 1,6-bisphosphate synthase [OS=Homo sapiens]	0	2.222	2	1	2	1	622	70.4	7.15	5.39	1	metabolic process	cytosol	catalytic activity;metal ion binding	Pf00408, Pf02878, Pf02879, Pf02880	283209	ENSG00000165434.7	11	Starch and sucrose metabolism	Glycolysis; Galactose catabolism; Glycogen breakdown (glycogenolysis); Glycogen synthesis		9	0	100	6.46154e-17			253741		17.76	Not Found	High	High	Peak Found	Peak Found	1
PGRMC1	O00264	Membrane-associated progesterone receptor component 1 [OS=Homo sapiens]	0.009	1.411	4	1	3	1	195	21.7	4.7	5.44	1	transport	endoplasmic reticulum;membrane	protein binding	Pf00173	10857	ENSG00000101856.9	X		Neutrophil degranulation		3	0	1.165	0.875092	18.15	197713	230426		96.16	High	Peak Found	Peak Found	Peak Found	High	1
PHB	P35232	Prohibitin [OS=Homo sapiens]	0	19.484	28	7	21	7	272	29.8	5.76	51.96	7	cell differentiation;cell organization and biogenesis;metabolic process;regulation of biological process;response to stimulus;transport	cell surface;cytoplasm;endosome;membrane;mitochondrion;nucleus	DNA binding;protein binding	Pf01145	5245	ENSG00000167085.11	17		Paradoxical activation of RAF signaling by kinase inactive BRAF; Processing of SMDT1; RAF activation; Signaling by RAS mutants; Signaling by moderate kinase activity BRAF mutants; Interleukin-20 family signaling	Integrated Breast Cancer Pathway	19	0	1.712	0.975957	83.97	1.284e+06	1.59166e+06		66.81	High	High	Peak Found	High	High	1
PHB2	Q99623	Prohibitin-2 [OS=Homo sapiens]	0	13.243	17	5	13	5	299	33.3	9.83	31.18	5	cell organization and biogenesis;metabolic process;regulation of biological process;response to stimulus;transport	cell surface;cytoplasm;membrane;mitochondrion;nucleus	protein binding	Pf01145	11331	ENSG00000215021.8	12		Processing of SMDT1		3	0	1.567	0.98787	61.73	1.29411e+06	1.69255e+06		54.2	High	High	High	High	High	1
PHGDH	O43175	D-3-phosphoglycerate dehydrogenase [OS=Homo sapiens]	0	13.395	9	4	15	4	533	56.6	6.71	52.05	4	metabolic process	cytosol	catalytic activity;nucleotide binding	Pf00389, Pf02826	26227	ENSG00000092621.11	1	Carbon metabolism; Glycine, serine and threonine metabolism; Biosynthesis of amino acids; Metabolic pathways	Serine biosynthesis	Trans-sulfuration and one carbon metabolism	9	0	1.595	0.997695	48.76	546355	1.30294e+06		56.24	High	High	Peak Found	High	High	1
PHKA1	P46020-1	Phosphorylase b kinase regulatory subunit alpha, skeletal muscle isoform [OS=Homo sapiens]	0.009	1.485	1	1	6	1	1223	137.2	6.19	11.31	1	metabolic process	cytosol;membrane	catalytic activity;protein binding	Pf00723	5255	ENSG00000067177.14	X	Insulin signaling pathway; Glucagon signaling pathway; Calcium signaling pathway	Glycogen breakdown (glycogenolysis)	Glycogen Metabolism	8	0	0.907	0.519004	47.94	474557	430398		50.3	High	High	Peak Found	Peak Found	High	1
PHYHIPL	Q96FC7	Phytanoyl-CoA hydroxylase-interacting protein-like [OS=Homo sapiens]	0	5.228	6	2	3	2	376	42.5	6.42	3.19	2		cytoplasm;mitochondrion	protein binding	Pf00041	84457	ENSG00000165443.11	10				0	0	1.176	0.887262	29.67	441104	518710		49.24	Peak Found	Peak Found	Peak Found	High	High	1
PIP4K2A	P48426	phosphatidylinositol 5-phosphate 4-kinase type-2 alpha [OS=Homo sapiens]	0	8.22	6	2	7	2	406	46.2	6.99	15.24	2	metabolic process;regulation of biological process	cytoplasm;cytosol;membrane;nucleus;vacuole	catalytic activity;nucleotide binding	Pf01504	5305	ENSG00000150867.13	10	Phosphatidylinositol signaling system; Inositol phosphate metabolism; Regulation of actin cytoskeleton	PI5P, PP2A and IER3 Regulate PI3K/AKT Signaling; PI5P Regulates TP53 Acetylation; Synthesis of PIPs at the plasma membrane; Synthesis of PIPs in the nucleus	Regulation of Actin Cytoskeleton; G13 Signaling Pathway	23	0	3.222	0.324436	93.57	170162	651609		69.6	High	Peak Found	High	High	High	1
PIP4K2B	P78356	Phosphatidylinositol 5-phosphate 4-kinase type-2 beta [OS=Homo sapiens]	0	2.973	3	1	1	1	416	47.3	7.33	1.96	1	metabolic process;regulation of biological process;response to stimulus	cytoplasm;cytosol;endoplasmic reticulum;membrane;nucleus;vacuole	catalytic activity;nucleotide binding;protein binding;signal transducer activity	Pf01504	8396	ENSG00000276293.4; ENSG00000277292.2	17; CHR_HSCHR17_7_CTG4	Phosphatidylinositol signaling system; Inositol phosphate metabolism; Regulation of actin cytoskeleton	PI5P, PP2A and IER3 Regulate PI3K/AKT Signaling; PI5P Regulates TP53 Acetylation; Synthesis of PIPs at the plasma membrane; Synthesis of PIPs in the nucleus	Regulation of Actin Cytoskeleton	22	0	1.433	0.975957	62.98	34450.3	49369.6		46.09	Peak Found	Peak Found	Peak Found	High	Peak Found	1
PKM	P14618-2	Isoform M1 of Pyruvate kinase PKM [OS=Homo sapiens]	0	45.406	21	12	98	12	531	58	7.71	260.22	12	cell death;cell organization and biogenesis;metabolic process;response to stimulus;transport	cytoplasm;cytosol;extracellular;mitochondrion;nucleus;organelle lumen	catalytic activity;metal ion binding;nucleotide binding;protein binding;RNA binding	Pf00224, Pf02887	5315	ENSG00000067225.17	15		Glycolysis	Photodynamic therapy-induced HIF-1 survival signaling; Amino Acid metabolism; Glycolysis and Gluconeogenesis	7	0	1.11	0.800978	62.74	7.29814e+06	1.10325e+07		59.32	High	High	High	High	High	1
PLCB1	Q9NQ66-1	1-phosphatidylinositol 4,5-bisphosphate phosphodiesterase beta-1 [OS=Homo sapiens]	0	2.338	1	1	1	1	1216	138.5	6.23	2.31	1	cell differentiation;metabolic process;regulation of biological process;response to stimulus	cytoplasm;cytosol;membrane;nucleus	catalytic activity;enzyme regulator activity;metal ion binding;protein binding;signal transducer activity	Pf00168, Pf00387, Pf00388, Pf08703, Pf09279	23236	ENSG00000182621.17	20	Dopaminergic synapse; Chagas disease (American trypanosomiasis); Serotonergic synapse; Amoebiasis; NOD-like receptor signaling pathway; Vascular smooth muscle contraction; Glutamatergic synapse; Phospholipase D signaling pathway; cGMP-PKG signaling pathway; Renin secretion; Huntington's disease; Rap1 signaling pathway; Oxytocin signaling pathway; Circadian entrainment; Endocrine and other factor-…	PLC beta mediated events; Acetylcholine regulates insulin secretion; Ca2+ pathway; Presynaptic function of Kainate receptors; G beta:gamma signalling through PLC beta; Synthesis of IP3 and IP4 in the cytosol; Gastrin-CREB signalling pathway via PKC and MAPK; Fatty Acids bound to GPR40 (FFAR1) regulate insulin secretion	AMP-activated Protein Kinase (AMPK) Signaling; Human Thyroid Stimulating Hormone (TSH) signaling pathway; Alzheimers Disease; Endothelin Pathways; Signal Transduction of S1P Receptor; Cell-type Dependent Selectivity of CCK2R Signaling; Chemokine signaling pathway; GPR40 PATHWAY	79	0	0.911	0.519399	75.32	139712	127344		64.05	Peak Found	Peak Found	Not Found	Not Found	High	1
PLEC	Q15149-1	plectin [OS=Homo sapiens]	0	95.532	8	37	78	37	4684	531.5	5.96	178.53	37	cell organization and biogenesis	cytoplasm;cytoskeleton;cytosol;membrane	protein binding;RNA binding;structural molecule activity	Pf00307, Pf00681, Pf03501, Pf07812	5339	ENSG00000178209.14	8		Assembly of collagen fibrils and other multimeric structures; Caspase-mediated cleavage of cytoskeletal proteins; Type I hemidesmosome assembly		11	0	1.849	0.958333	68.13	7.01647e+06	1.20567e+07		20.65	High	High	High	High	High	1
PLP1	P60201-1	Myelin proteolipid protein [OS=Homo sapiens]	0	25.013	23	6	165	6	277	30.1	8.35	454.25	6	cell communication;cell differentiation;cell organization and biogenesis;defense response;metabolic process;regulation of biological process;response to stimulus	membrane	protein binding;structural molecule activity	Pf01275	5354	ENSG00000123560.13	X			Glial Cell Differentiation; Sudden Infant Death Syndrome (SIDS) Susceptibility Pathways	2	0	1.633	0.975957	82.24	63875743	1.07476e+08		66.15	High	High	High	High	High	1
PMP2	P02689	Myelin P2 protein [OS=Homo sapiens]	0	9.853	32	4	10	4	132	14.9	9.83	22.93	4	cell organization and biogenesis;transport	cytoplasm	protein binding;transporter activity	Pf00061	5375	ENSG00000147588.6	8				0	0	6.602	0.00511826	164.05	785711	1.45177e+06		34.68	High	Not Found	High	High	High	1
PMPCA	Q10713	Mitochondrial-processing peptidase subunit alpha [OS=Homo sapiens]	0	2.779	2	1	2	1	525	58.2	6.92	1.91	1	metabolic process;transport	membrane;mitochondrion;organelle lumen	catalytic activity;metal ion binding	Pf00675, Pf05193	23203	ENSG00000165688.11	9		Processing of SMDT1; Mitochondrial protein import; Metabolism of proteins		5	0	100	6.46154e-17			112849		38.63	Not Found	High	Not Found	Peak Found	High	1
PPIA	P62937	peptidyl-prolyl cis-trans isomerase A [OS=Homo sapiens]	0	18.57	34	6	52	6	165	18	7.81	118.01	6	cell organization and biogenesis;cellular component movement;metabolic process;regulation of biological process;response to stimulus;transport	cytoplasm;cytosol;extracellular;membrane;nucleus;organelle lumen	catalytic activity;protein binding;RNA binding	Pf00160	5478	ENSG00000196262.13	7		Budding and maturation of HIV virion; Gene and protein expression by JAK-STAT signaling after Interleukin-12 stimulation; Minus-strand DNA synthesis; Binding and entry of HIV virion; Basigin interactions; APOBEC3G mediated resistance to HIV-1 infection; Uncoating of the HIV Virion; Calcineurin activates NFAT; Platelet degranulation ; Plus-strand DNA synthesis; Integration of provirus; Neutrophil …	Prolactin Signaling Pathway	34	0	0.7	0.209449	114.79	1.05012e+07	5.5499e+06		74.23	High	High	High	High	High	1
PPIB	P23284	peptidyl-prolyl cis-trans isomerase B [OS=Homo sapiens]	0	2.378	4	1	4	1	216	23.7	9.41	7.52	1	metabolic process;regulation of biological process	endoplasmic reticulum;membrane;nucleus;organelle lumen	catalytic activity;protein binding;RNA binding	Pf00160	5479	ENSG00000166794.4	15		Collagen biosynthesis and modifying enzymes	Prolactin Signaling Pathway	4	0	1.653	0.975957	14.49	317564	524805		27.73	High	High	High	Peak Found	High	1
PPM1A	P35813	Protein phosphatase 1A [OS=Homo sapiens]	0	3.949	3	1	1	1	382	42.4	5.36	2.11	1	metabolic process;regulation of biological process;response to stimulus	cytoplasm;cytosol;membrane;nucleus	catalytic activity;metal ion binding;protein binding;signal transducer activity	Pf00481, Pf07830	5494	ENSG00000100614.17	14	MAPK signaling pathway	Energy dependent regulation of mTOR by LKB1-AMPK; Downregulation of SMAD2/3:SMAD4 transcriptional activity	TGF-beta Signaling Pathway; MAPK Signaling Pathway	13	0	100	6.46154e-17			153854		72.03	Not Found	Not Found	Not Found	Peak Found	High	1
PPP1CB	P62140	Serine/threonine-protein phosphatase PP1-beta catalytic subunit [OS=Homo sapiens]	0	2.365	3	1	1	1	327	37.2	6.19	2.63	1	cell division;metabolic process;regulation of biological process;response to stimulus	cytoplasm;cytosol;nucleus	catalytic activity;metal ion binding;protein binding	Pf00149	5500	ENSG00000213639.9	2	Dopaminergic synapse; Vascular smooth muscle contraction; Insulin signaling pathway; Amphetamine addiction; cGMP-PKG signaling pathway; Hippo signaling pathway; Oxytocin signaling pathway; Long-term potentiation; Adrenergic signaling in cardiomyocytes; Focal adhesion; Proteoglycans in cancer; Regulation of actin cytoskeleton; mRNA surveillance pathway; Oocyte meiosis; Herpes simplex infection; In…	Triglyceride catabolism; RHO GTPases activate PAKs; RHO GTPases Activate ROCKs; Regulation of PLK1 Activity at G2/M Transition; Downregulation of TGF-beta receptor signaling; RHO GTPases activate CIT; RHO GTPases activate PKNs; Circadian Clock	Common Pathways Underlying Drug Addiction; G13 Signaling Pathway	43	0	1.601	0.994414	0	268859	430535			Peak Found	Not Found	Not Found	Not Found	High	1
PPP2R1A	P30153	serine/threonine-protein phosphatase 2A 65 kDa regulatory subunit A alpha isoform [OS=Homo sapiens]	0	14.268	9	6	18	6	589	65.3	5.11	33.01	6	cell death;cell organization and biogenesis;metabolic process;regulation of biological process;response to stimulus	chromosome;cytoplasm;cytoskeleton;cytosol;membrane;mitochondrion;nucleus	catalytic activity;enzyme regulator activity;protein binding	Pf02985, Pf13513, Pf13646	5518	ENSG00000105568.17	19	Dopaminergic synapse; Chagas disease (American trypanosomiasis); TGF-beta signaling pathway; Tight junction; Hippo signaling pathway; Adrenergic signaling in cardiomyocytes; AMPK signaling pathway; Long-term depression; mRNA surveillance pathway; Oocyte meiosis; Sphingolipid signaling pathway; Hepatitis C; PI3K-Akt signaling pathway	Glycolysis; Regulation of PLK1 Activity at G2/M Transition; AXIN missense mutants destabilize the destruction complex; PP2A-mediated dephosphorylation of key metabolic factors; APC truncation mutants have impaired AXIN binding; CTLA4 inhibitory signaling; Activated TLR4 signalling; Separation of Sister Chromatids; MASTL Facilitates Mitotic Progression; S37 mutants of beta-catenin aren't phosphory…	Focal Adhesion-PI3K-Akt-mTOR-signaling pathway; Wnt Signaling Pathway and Pluripotency; Glycogen Metabolism	150	0	1.831	0.959638	60.45	1.81538e+06	3.46212e+06		45.93	High	High	High	High	High	1
PPP3CA	Q08209-1	Serine/threonine-protein phosphatase 2B catalytic subunit alpha isoform [OS=Homo sapiens]	0	17.374	13	6	27	6	521	58.7	5.86	69.15	6	cellular homeostasis;metabolic process;regulation of biological process;response to stimulus;transport	cytosol;membrane;mitochondrion;nucleus	catalytic activity;metal ion binding;protein binding	Pf00149	5530	ENSG00000138814.16	4	Dopaminergic synapse; Th1 and Th2 cell differentiation; T cell receptor signaling pathway; Osteoclast differentiation; Glutamatergic synapse; Amphetamine addiction; cGMP-PKG signaling pathway; Renin secretion; B cell receptor signaling pathway; VEGF signaling pathway; MAPK signaling pathway; Oxytocin signaling pathway; Natural killer cell mediated cytotoxicity; Long-term potentiation; Tuberculosi…	Signaling by GPCR; FCERI mediated Ca+2 mobilization; DARPP-32 events; Ca2+ pathway; CLEC7A (Dectin-1) induces NFAT activation; Calcineurin activates NFAT	Physiological and Pathological Hypertrophy of the Heart; Energy Metabolism; MicroRNAs in cardiomyocyte hypertrophy; Alzheimers Disease; Spinal Cord Injury; Amyotrophic lateral sclerosis (ALS); T-Cell Receptor and Co-stimulatory Signaling; Cardiac Hypertrophic Response; Initiation of transcription and translation elongation at the HIV-1 LTR; G Protein Signaling Pathways; MAPK Signaling Pathway; VE…	56	0	0.978	0.596494	53.91	4.63774e+06	4.06509e+06		80.41	High	High	High	High	High	1
PRAF2	O60831	PRA1 family protein 2 [OS=Homo sapiens]	0	2.854	6	1	2	1	178	19.2	9.19	4.94	1	transport	endosome;membrane		Pf03208	11230	ENSG00000243279.3	X				0	0	1.132	0.831575	80.11	121956	138013		69.51	Peak Found	Peak Found	Not Found	Peak Found	High	1
PRDX1	Q06830	peroxiredoxin-1 [OS=Homo sapiens]	0	21.316	37	8	73	7	199	22.1	8.13	167.79	8	cell proliferation;cellular homeostasis;defense response;metabolic process;regulation of biological process;response to stimulus	cytoplasm;cytosol;mitochondrion;nucleus	antioxidant activity;catalytic activity;protein binding;RNA binding	Pf00578, Pf08534, Pf10417	5052	ENSG00000117450.13	1	Peroxisome	TP53 Regulates Metabolic Genes; Deregulated CDK5 triggers multiple neurodegenerative pathways in Alzheimer's disease models; Detoxification of Reactive Oxygen Species	Androgen receptor signaling pathway; Selenium Micronutrient Network; NRF2 pathway	15	1	2.009	0.924753	54.97	5.8931e+06	1.34504e+07		56.52	High	High	High	High	High	1
PRDX2	P32119	Peroxiredoxin-2 [OS=Homo sapiens]	0	17.123	27	6	70	5	198	21.9	5.97	184.42	6	cell communication;cellular homeostasis;metabolic process;regulation of biological process;response to stimulus	cytoplasm;cytosol;membrane	antioxidant activity;catalytic activity;protein binding	Pf00578, Pf08534, Pf10417	7001	ENSG00000167815.11	19		TP53 Regulates Metabolic Genes; Deregulated CDK5 triggers multiple neurodegenerative pathways in Alzheimer's disease models; Detoxification of Reactive Oxygen Species	Selenium Micronutrient Network	12	0	1.514	0.975957	60.46	7.53349e+06	1.13859e+07		34.63	High	High	High	High	High	1
PRDX3	P30048	Thioredoxin-dependent peroxide reductase, mitochondrial [OS=Homo sapiens]	0.009	1.343	3	1	3	1	256	27.7	7.78	3.69	1	cell death;cell differentiation;cell organization and biogenesis;cellular homeostasis;metabolic process;regulation of biological process;response to stimulus	cytoplasm;cytosol;endosome;mitochondrion;organelle lumen	antioxidant activity;catalytic activity;enzyme regulator activity;protein binding	Pf00578, Pf08534, Pf10417, Pf13905	10935	ENSG00000165672.6	10		Detoxification of Reactive Oxygen Species	Selenium Micronutrient Network	4	0	1.487	0.975957	10.69	3575610	5.31701e+06		31.2	High	High	Peak Found	Peak Found	High	1
PRDX5	P30044-1	Peroxiredoxin-5, mitochondrial [OS=Homo sapiens]	0	9.936	19	3	17	3	214	22.1	8.7	45.22	3	cell death;cellular homeostasis;defense response;metabolic process;regulation of biological process;response to stimulus	cytoplasm;cytosol;mitochondrion;nucleus;organelle lumen	antioxidant activity;catalytic activity;DNA binding;enzyme regulator activity;protein binding	Pf00578, Pf08534	25824	ENSG00000126432.13	11	Peroxisome	Detoxification of Reactive Oxygen Species	Selenium Micronutrient Network	5	0	1.802	0.971381	65	876725	2.03252e+06		25.7	High	High	High	High	High	1
PRDX6	P30041	Peroxiredoxin-6 [OS=Homo sapiens]	0	10.899	16	4	14	4	224	25	6.38	31.83	4	cellular homeostasis;metabolic process;regulation of biological process;response to stimulus;transport	cytoplasm;cytosol;extracellular;membrane;nucleus;organelle lumen;vacuole	antioxidant activity;catalytic activity;protein binding	Pf00578, Pf08534, Pf10417	9588	ENSG00000117592.8	1	Metabolic pathways	Neutrophil degranulation; Detoxification of Reactive Oxygen Species	NRF2 pathway	8	0	2.878	0.473457	90.3	390294	961498		89.42	High	High	High	Peak Found	High	1
PREX1	Q8TCU6-1	Phosphatidylinositol 3,4,5-trisphosphate-dependent Rac exchanger 1 protein [OS=Homo sapiens]	0	1.981	1	1	4	1	1659	186.1	6.44	7.9	1	cell differentiation;cell organization and biogenesis;cellular component movement;metabolic process;regulation of biological process;response to stimulus	cytoplasm;cytosol;membrane	catalytic activity;enzyme regulator activity;protein binding	Pf00169, Pf00595, Pf00610, Pf00621, Pf01643	57580	ENSG00000124126.13	20	Chemokine signaling pathway	G alpha (12/13) signalling events; NRAGE signals death through JNK; Signalling by NGF; Rho GTPase cycle	Chemokine signaling pathway	13	0	0.333	0.00167816	59.19	3.4521e+06	1.15004e+06		85.78	High	Peak Found	Not Found	Peak Found	High	1
PRKCG	P05129	Protein kinase C gamma type [OS=Homo sapiens]	0	2.639	2	1	2	1	697	78.4	7.46	4.72	1	cell communication;metabolic process;regulation of biological process;response to stimulus	cytoplasm;cytosol;membrane;nucleus	catalytic activity;metal ion binding;nucleotide binding;protein binding	Pf00069, Pf00130, Pf00168, Pf00433, Pf07714	5582	ENSG00000126583.10	19	Dopaminergic synapse; Serotonergic synapse; Amoebiasis; Tight junction; Vascular smooth muscle contraction; Glutamatergic synapse; Hepatitis B; HIF-1 signaling pathway; MicroRNAs in cancer; Amphetamine addiction; VEGF signaling pathway; Rap1 signaling pathway; Non-small cell lung cancer; MAPK signaling pathway; Oxytocin signaling pathway; Circadian entrainment; Endocrine and other factor-regulate…	G alpha (z) signalling events; Disinhibition of SNARE formation; Trafficking of GluR2-containing AMPA receptors; Calmodulin induced events; WNT5A-dependent internalization of FZD4	miRs in Muscle Cell Differentiation; Signaling Pathways in Glioblastoma; Common Pathways Underlying Drug Addiction; Myometrial Relaxation and Contraction Pathways; G Protein Signaling Pathways; Wnt Signaling Pathway Netpath; MAPK Signaling Pathway; Wnt Signaling Pathway and Pluripotency; Wnt Signaling Pathway; Calcium Regulation in the Cardiac Cell	87	0	100	6.46154e-17			162853		41.14	Not Found	Peak Found	Peak Found	High	High	1
PRKCSH	P14314	Glucosidase 2 subunit beta [OS=Homo sapiens]	0	5.175	4	2	8	2	528	59.4	4.41	15.46	2	metabolic process;regulation of biological process;response to stimulus	endoplasmic reticulum;organelle lumen	metal ion binding;protein binding	Pf07915, Pf12999, Pf13015	5589	ENSG00000130175.9	19	Protein processing in endoplasmic reticulum	Advanced glycosylation endproduct receptor signaling; Post-translational protein phosphorylation; Regulation of Insulin-like Growth Factor (IGF) transport and uptake by Insulin-like Growth Factor Binding Proteins (IGFBPs); Calnexin/calreticulin cycle		11	0	2.363	0.725233	18.73	33478	383230		20.74	Peak Found	High	High	High	High	1
PRNP	P04156-1	Major prion protein [OS=Homo sapiens]	0	4.894	9	2	3	2	253	27.6	9	8.32	2	cell organization and biogenesis;cellular homeostasis;metabolic process;regulation of biological process;response to stimulus	cell surface;cytoplasm;cytosol;endoplasmic reticulum;Golgi;membrane;nucleus	metal ion binding;protein binding;receptor activity;signal transducer activity	Pf00377, Pf11587	5621	ENSG00000171867.16	20	Prion diseases	NCAM1 interactions	Copper homeostasis	6	0	1.293	0.939483	74.44	53182.6	250156		35.35	Peak Found	Peak Found	Not Found	High	High	1
PRRT2	Q7Z6L0-1	Proline-rich transmembrane protein 2 [OS=Homo sapiens]	0	4.114	4	1	2	1	340	34.9	4.7	6.38	1	response to stimulus	membrane	protein binding	Pf04505	112476	ENSG00000167371.17	16				0	0	100	6.46154e-17			126005		47.08	Not Found	High	Not Found	High	Peak Found	1
PRSS1	P07477	Trypsin-1 [OS=Homo sapiens]	0.008	1.548	3	1	1	1	247	26.5	6.51	0	1	cell organization and biogenesis;metabolic process	extracellular	catalytic activity;metal ion binding	Pf00089	5644	ENSG00000274247.4; ENSG00000204983.13	7; CHR_HSCHR7_2_CTG6	Neuroactive ligand-receptor interaction; Protein digestion and absorption; Pancreatic secretion; Influenza A	Activation of Matrix Metalloproteinases; Cobalamin (Cbl, vitamin B12) transport and metabolism		11	0	6.604	0.00511826	0	92304.1	609541			Peak Found	High	Not Found	Not Found	Not Found	1
PSAT1	Q9Y617-1	phosphoserine aminotransferase [OS=Homo sapiens]	0	8.446	11	4	5	4	370	40.4	7.66	12.58	4	metabolic process	cytoplasm;cytosol	catalytic activity	Pf00266	29968	ENSG00000135069.13	9	Vitamin B6 metabolism; Carbon metabolism; Glycine, serine and threonine metabolism; Biosynthesis of amino acids; Metabolic pathways	Serine biosynthesis	Trans-sulfuration and one carbon metabolism	10	0	1.973	0.929451	77.33	263268	406560		94.91	Peak Found	Peak Found	High	High	High	1
PSMA5	P28066-1	Proteasome subunit alpha type-5 [OS=Homo sapiens]	0	1.899	4	1	3	1	241	26.4	4.79	7.86	1	metabolic process;regulation of biological process;response to stimulus;transport	cytoplasm;cytosol;extracellular;nucleus;organelle lumen;proteasome	catalytic activity;nucleotide binding;protein binding	Pf00227, Pf10584	5686	ENSG00000143106.12	1	Proteasome	Regulation of RAS by GAPs; CDT1 association with the CDC6:ORC:origin complex; Downstream TCR signaling; UCH proteinases; NIK-->noncanonical NF-kB signaling; Hh mutants that don't undergo autocatalytic processing are degraded by ERAD; SCF-beta-TrCP mediated degradation of Emi1; Neutrophil degranulation; Cross-presentation of soluble exogenous antigens (endosomes); Separation of Sister Chromatids; …	Proteasome Degradation	151	0	100	6.46154e-17			178212		69.87	Not Found	High	High	Peak Found	High	1
PSMB6	P28072	Proteasome subunit beta type-6 [OS=Homo sapiens]	0.009	1.344	5	1	1	1	239	25.3	4.92	1.81	1	metabolic process;regulation of biological process;response to stimulus;transport	cytoplasm;cytosol;nucleus;proteasome	catalytic activity;protein binding	Pf00227	5694	ENSG00000142507.9	17	Proteasome	Regulation of RAS by GAPs; CDT1 association with the CDC6:ORC:origin complex; Downstream TCR signaling; UCH proteinases; NIK-->noncanonical NF-kB signaling; Hh mutants that don't undergo autocatalytic processing are degraded by ERAD; SCF-beta-TrCP mediated degradation of Emi1; Cross-presentation of soluble exogenous antigens (endosomes); Separation of Sister Chromatids; Vpu mediated degradation o…	Proteasome Degradation	150	0								Not Found	Not Found	Not Found	High	Not Found	1
PSMC5	P62195-1	26S proteasome regulatory subunit 8 [OS=Homo sapiens]	0	4.067	3	1	2	1	406	45.6	7.55	4.15	1	metabolic process;regulation of biological process;response to stimulus;transport	cytoplasm;cytosol;membrane;nucleus;proteasome	catalytic activity;nucleotide binding;protein binding;RNA binding	Pf00004, Pf00910, Pf01057, Pf01078, Pf05496, Pf06068, Pf06414, Pf07724, Pf07726, Pf07728, Pf13191, Pf13207, Pf13401	5705	ENSG00000087191.12	17	Epstein-Barr virus infection; Proteasome	Regulation of RAS by GAPs; CDT1 association with the CDC6:ORC:origin complex; Downstream TCR signaling; UCH proteinases; NIK-->noncanonical NF-kB signaling; Hh mutants that don't undergo autocatalytic processing are degraded by ERAD; SCF-beta-TrCP mediated degradation of Emi1; Cross-presentation of soluble exogenous antigens (endosomes); Separation of Sister Chromatids; Vpu mediated degradation o…	Proteasome Degradation; Parkin-Ubiquitin Proteasomal System pathway	152	0	100	6.46154e-17			66869.4		27.98	Not Found	High	High	Peak Found	Peak Found	1
PTGDS	P41222	Prostaglandin-H2 D-isomerase [OS=Homo sapiens]	0.009	1.44	4	1	2	1	190	21	7.8	3.94	1	metabolic process;regulation of biological process;response to stimulus;transport	cytoplasm;endoplasmic reticulum;extracellular;Golgi;membrane;nucleus	catalytic activity;protein binding;transporter activity	Pf00061	5730	ENSG00000107317.12; ENSG00000284341.1	9	Arachidonic acid metabolism; Metabolic pathways	Synthesis of Prostaglandins (PG) and Thromboxanes (TX)	Eicosanoid Synthesis; Prostaglandin Synthesis and Regulation	9	0	1.856	0.958333	12.17	251016	465796		48.81	High	Peak Found	Peak Found	Peak Found	High	1
PTPN11	Q06124	tyrosine-protein phosphatase non-receptor type 11 [OS=Homo sapiens]	0	2.669	2	1	1	1	597	68.4	7.3	3.1	1	cell differentiation;cell organization and biogenesis;cellular component movement;metabolic process;regulation of biological process;response to stimulus	cytoplasm;cytosol;mitochondrion;nucleus	catalytic activity;protein binding	Pf00017, Pf00102, Pf00782	5781	ENSG00000179295.17	12	Phospholipase D signaling pathway; Chronic myeloid leukemia; Neurotrophin signaling pathway; Natural killer cell mediated cytotoxicity; Renal cell carcinoma; Jak-STAT signaling pathway; Proteoglycans in cancer; Leukocyte transendothelial migration; Herpes simplex infection; Ras signaling pathway; Epithelial cell signaling in Helicobacter pylori infection; Axon guidance; Insulin resistance; Adipoc…	PI3K Cascade; PD-1 signaling; Tie2 Signaling; PECAM1 interactions; PI-3K cascade:FGFR3; FRS-mediated FGFR4 signaling; Signaling by Leptin; Signal regulatory protein family interactions; CTLA4 inhibitory signaling; Downstream signal transduction; Activated TLR4 signalling; Platelet sensitization by LDL; MET activates PTPN11; PI-3K cascade:FGFR4; Constitutive Signaling by Aberrant PI3K in Cancer; I…	IL-5 Signaling Pathway; Heart Development; IL-1 signaling pathway; Leptin signaling pathway; Prolactin Signaling Pathway; B Cell Receptor Signaling Pathway; Interleukin-11 Signaling Pathway; Oncostatin M Signaling Pathway; Brain-Derived Neurotrophic Factor (BDNF) signaling pathway; Alpha 6 Beta 4 signaling pathway; IL-3 Signaling Pathway; Kit receptor signaling pathway; Signaling of Hepatocyte Gr…	134	0	0.903	0.513934	37.38	274427	247811		42.78	Peak Found	Peak Found	Peak Found	Peak Found	High	1
PTPRS	Q13332	Receptor-type tyrosine-protein phosphatase S [OS=Homo sapiens]	0	4.93	1	1	2	1	1948	216.9	6.46	6.1	1	metabolic process;regulation of biological process	membrane	catalytic activity;protein binding	Pf00041, Pf00047, Pf00102, Pf07679, Pf09294, Pf13895, Pf13927, Pf14566	5802	ENSG00000105426.16	19		ECM proteoglycans; Receptor-type tyrosine-protein phosphatases; Synaptic adhesion-like molecules		6	0	2.863	0.477929	51.69	16279.4	46609.3		44.53	Peak Found	Peak Found	Peak Found	High	High	1
PTPRZ1	P23471-1	Receptor-type tyrosine-protein phosphatase zeta [OS=Homo sapiens]	0	7.32	1	2	9	2	2315	254.4	4.88	24.7	2	cell differentiation;cell organization and biogenesis;metabolic process;regulation of biological process;response to stimulus	extracellular;membrane	catalytic activity;protein binding;receptor activity;signal transducer activity	Pf00041, Pf00102, Pf00194	5803	ENSG00000106278.11	7	Epithelial cell signaling in Helicobacter pylori infection		Spinal Cord Injury; VEGFA-VEGFR2 Signaling Pathway	3	0	1.626	0.976043	59.84	1.25437e+06	1.90216e+06		29.16	Peak Found	High	High	High	High	1
PURA	Q00577	Transcriptional activator protein Pur-alpha [OS=Homo sapiens]	0	6.395	6	2	4	2	322	34.9	6.44	9.5	2	cell differentiation;metabolic process;regulation of biological process	cytoplasm;nucleus	DNA binding;protein binding;RNA binding;translation regulator activity	Pf04845	5813	ENSG00000185129.5	5			Exercise-induced Circadian Regulation	1	0	9.314	0.000261579	92.08	64264.8	490899		90.9	Peak Found	High	High	High	High	1
PYGB	P11216	Glycogen phosphorylase, brain form [OS=Homo sapiens]	0	2.085	1	1	7	1	843	96.6	6.86	14.36	1	metabolic process;transport	cytoplasm;extracellular;membrane;organelle lumen	catalytic activity;protein binding	Pf00343	5834	ENSG00000100994.11	20	Insulin signaling pathway; Glucagon signaling pathway; Starch and sucrose metabolism; Metabolic pathways; Insulin resistance	Neutrophil degranulation; Glycogen breakdown (glycogenolysis)	Glycogen Metabolism	13	0	0.608	0.106483	46.7	1.16556e+06	708868		75.35	Peak Found	High	Peak Found	High	High	1
QDPR	P09417	dihydropteridine reductase [OS=Homo sapiens]	0	24.604	22	3	17	3	244	25.8	7.37	56.95	3	metabolic process;response to stimulus	cytoplasm;cytosol;mitochondrion	catalytic activity;nucleotide binding;protein binding		5860	ENSG00000151552.11	4	Folate biosynthesis; Metabolic pathways	Phenylalanine and tyrosine catabolism		6	0	1.916	0.954306	112.94	294225	426697		134.91	High	High	Peak Found	Peak Found	High	1
RAB14	P61106	Ras-related protein Rab-14 [OS=Homo sapiens]	0.009	1.467	4	1	7	1	215	23.9	6.21	12.34	1	cell organization and biogenesis;defense response;metabolic process;regulation of biological process;response to stimulus;transport	cytosol;endoplasmic reticulum;endosome;Golgi;membrane;vacuole	catalytic activity;nucleotide binding;protein binding	Pf00009, Pf00025, Pf00071, Pf04670, Pf08477	51552	ENSG00000119396.10	9	AMPK signaling pathway	Translocation of GLUT4 to the plasma membrane; Neutrophil degranulation; Synthesis of PIPs at the plasma membrane; RAB GEFs exchange GTP for GDP on RABs; RAB geranylgeranylation	Focal Adhesion-PI3K-Akt-mTOR-signaling pathway	18	0	1.929	0.945532	34.4	154347	297759		35.63	High	High	High	High	High	1
RAB35	Q15286	Ras-related protein Rab-35 [OS=Homo sapiens]	0	4.445	10	2	2	2	201	23	8.29	2.11	2	cell organization and biogenesis;regulation of biological process;response to stimulus;transport	cytosol;endosome;membrane;mitochondrion	catalytic activity;nucleotide binding;protein binding	Pf00006, Pf00025, Pf00071, Pf00735, Pf01926, Pf04670, Pf08477, Pf13191	11021	ENSG00000111737.11	12	Endocytosis	TBC/RABGAPs; RAB GEFs exchange GTP for GDP on RABs; RAB geranylgeranylation		9	0	1.436	0.975957	6.09	82716.2	133699		99.17	Peak Found	High	Peak Found	Peak Found	High	1
RAB3A	P20336	Ras-related protein Rab-3A [OS=Homo sapiens]	0	13.612	19	4	19	2	220	25	5.03	25.45	4	cell communication;cell organization and biogenesis;metabolic process;regulation of biological process;response to stimulus;transport	cytosol;endosome;membrane	catalytic activity;enzyme regulator activity;nucleotide binding;protein binding	Pf00025, Pf00071, Pf08477, Pf09439	5864	ENSG00000105649.9	19	Insulin secretion; Synaptic vesicle cycle	Glutamate Neurotransmitter Release Cycle; Neutrophil degranulation; Serotonin Neurotransmitter Release Cycle; Norepinephrine Neurotransmitter Release Cycle; Acetylcholine Neurotransmitter Release Cycle; Dopamine Neurotransmitter Release Cycle; RAB GEFs exchange GTP for GDP on RABs; GABA synthesis, release, reuptake and degradation; RAB geranylgeranylation	Synaptic Vesicle Pathway; Brain-Derived Neurotrophic Factor (BDNF) signaling pathway	23	2	1.946	0.941984	64.16	1.2917e+06	2.14711e+06		35.91	Peak Found	High	Peak Found	High	High	1
RAB3D	O95716	ras-related protein Rab-3D [OS=Homo sapiens]	0	5.044	10	3	15	1	219	24.3	4.93	12.82	3	metabolic process;regulation of biological process;response to stimulus;transport	membrane;mitochondrion	catalytic activity;nucleotide binding;protein binding	Pf00025, Pf00071, Pf04670, Pf08477	9545	ENSG00000105514.7	19	Pancreatic secretion	Neutrophil degranulation; RAB geranylgeranylation		7	0	1.423	0.975957	63.34	42899.1	61033.1		54.64	Peak Found	Peak Found	Peak Found	Peak Found	High	1
RAB4A	P20338	Ras-related protein Rab-4A [OS=Homo sapiens]	0.009	1.315	5	1	2	1	218	24.4	6.07	3.65	1	metabolic process;regulation of biological process;response to stimulus;transport	cytoplasm;cytosol;endosome;membrane	catalytic activity;enzyme regulator activity;nucleotide binding;protein binding;transporter activity	Pf00009, Pf00025, Pf00071, Pf08477	5867	ENSG00000168118.11	1	Endocytosis	Translocation of GLUT4 to the plasma membrane; MET receptor recycling; TBC/RABGAPs; Synthesis of PIPs at the plasma membrane; RAB geranylgeranylation	VEGFA-VEGFR2 Signaling Pathway; Insulin Signaling	20	0	100	6.46154e-17			82401		42.49	Not Found	High	High	Peak Found	Not Found	1
RAB5C	P51148	Ras-related protein Rab-5C [OS=Homo sapiens]	0	10.877	16	3	10	3	216	23.5	8.41	20.08	3	regulation of biological process;response to stimulus;transport	endosome;membrane	catalytic activity;nucleotide binding;protein binding	Pf00009, Pf00025, Pf00071, Pf04670, Pf08477	5878	ENSG00000108774.14	17	Endocytosis; Amoebiasis; Tuberculosis; Phagosome; Vasopressin-regulated water reabsorption; Ras signaling pathway	TBC/RABGAPs; Neutrophil degranulation; Clathrin-mediated endocytosis; Golgi Associated Vesicle Biogenesis; RAB GEFs exchange GTP for GDP on RABs; RAB geranylgeranylation		21	0	1.405	0.975957	49.9	330545	393458		67.87	Peak Found	High	High	High	High	1
RAB6A	P20340-1	Ras-related protein Rab-6A [OS=Homo sapiens]	0	6.513	16	3	9	1	208	23.6	5.54	16.36	3	cellular component movement;metabolic process;regulation of biological process;response to stimulus;transport	cytosol;Golgi;membrane	catalytic activity;nucleotide binding;protein binding	Pf00025, Pf00071, Pf02421, Pf04670, Pf08477, Pf09439	5870	ENSG00000175582.19	11		COPI-independent Golgi-to-ER retrograde traffic; TBC/RABGAPs; Neutrophil degranulation; Pre-NOTCH Processing in Golgi; Retrograde transport at the Trans-Golgi-Network; RAB GEFs exchange GTP for GDP on RABs; RAB geranylgeranylation		19	0	100	6.46154e-17			337285		39.09	Not Found	High	High	High	High	1
RAB6B	Q9NRW1	Ras-related protein Rab-6B [OS=Homo sapiens]	0	10.751	21	4	6	2	208	23.4	5.53	12.3	4	regulation of biological process;response to stimulus;transport	cytosol;Golgi;membrane	catalytic activity;nucleotide binding;protein binding	Pf00025, Pf00071, Pf02421, Pf04670, Pf08477	51560	ENSG00000154917.10	3		COPI-independent Golgi-to-ER retrograde traffic; TBC/RABGAPs; Retrograde transport at the Trans-Golgi-Network; RAB GEFs exchange GTP for GDP on RABs; RAB geranylgeranylation		12	2	1.561	0.982371	72.06	870815	890950		63.66	Peak Found	High	Peak Found	High	High	1
RAB7A	P51149	ras-related protein Rab-7a [OS=Homo sapiens]	0	2.713	5	1	1	1	207	23.5	6.7	2.9	1	cell organization and biogenesis;cellular homeostasis;metabolic process;regulation of biological process;response to stimulus;transport	cytoplasm;cytosol;endosome;Golgi;membrane;vacuole	catalytic activity;nucleotide binding;protein binding	Pf00025, Pf00071, Pf01926, Pf04670, Pf07728, Pf08477	7879	ENSG00000075785.12	3	Endocytosis; Amoebiasis; Tuberculosis; Phagosome; Salmonella infection	TBC/RABGAPs; Neutrophil degranulation; MHC class II antigen presentation; RAB GEFs exchange GTP for GDP on RABs; RAB geranylgeranylation		18	0	3.252	0.313537	75.36	51763.1	168356		88.53	Peak Found	Peak Found	Peak Found	Not Found	High	1
RAC3	P60763	Ras-related C3 botulinum toxin substrate 3 [OS=Homo sapiens]	0	2.626	4	1	11	1	192	21.4	8.15	23.98	1	cell communication;cell organization and biogenesis;regulation of biological process;response to stimulus	cytoplasm;cytoskeleton;cytosol;membrane	catalytic activity;nucleotide binding;protein binding	Pf00025, Pf00071, Pf08477	5881	ENSG00000169750.8	17	Pancreatic cancer; B cell receptor signaling pathway; VEGF signaling pathway; Rap1 signaling pathway; MAPK signaling pathway; Colorectal cancer; Natural killer cell mediated cytotoxicity; Pathways in cancer; Wnt signaling pathway; Focal adhesion; Choline metabolism in cancer; Adherens junction; Regulation of actin cytoskeleton; Sphingolipid signaling pathway; Fc epsilon RI signaling pathway; Vira…	Rho GTPase cycle; PCP/CE pathway	Integrin-mediated Cell Adhesion; RalA downstream regulated genes; Focal Adhesion; Microglia Pathogen Phagocytosis Pathway; Regulation of Actin Cytoskeleton	30	0	1.33	0.958333	30.09	707138	940594		68.25	High	High	High	High	High	1
RALB	P11234	Ras-related protein Ral-B [OS=Homo sapiens]	0	4.39	9	2	7	2	206	23.4	6.62	12.15	2	cell communication;cell death;cell division;regulation of biological process;response to stimulus	membrane;vacuole	catalytic activity;nucleotide binding;protein binding	Pf00025, Pf00071, Pf08477	5899	ENSG00000144118.13	2	Pancreatic cancer; Phospholipase D signaling pathway; Rap1 signaling pathway; Pathways in cancer; Ras signaling pathway	p38MAPK events	EGF/EGFR Signaling Pathway	13	0	1.258	0.924753	41.56	449897	553654		29.17	High	High	High	High	High	1
RAP1GDS1	P52306-1	Rap1 GTPase-GDP dissociation stimulator 1 [OS=Homo sapiens]	0	4.858	2	1	3	1	607	66.3	5.31	8.46	1	cell organization and biogenesis;cellular homeostasis;regulation of biological process;response to stimulus	cytosol;endoplasmic reticulum;mitochondrion	enzyme regulator activity;protein binding	Pf00514	5910	ENSG00000138698.14	4				0	0	1.854	0.958333	27.01	97757.3	181232		25.3	High	Peak Found	High	Peak Found	High	1
REEP5	Q00765	Receptor expression-enhancing protein 5 [OS=Homo sapiens]	0.009	1.332	5	1	1	1	189	21.5	8.1	2.19	1		endoplasmic reticulum;membrane	protein binding	Pf03134	7905	ENSG00000129625.12	5		Olfactory Signaling Pathway; GPCR downstream signalling		4	0	100	6.46154e-17			271179			Not Found	Not Found	Not Found	Not Found	High	1
RHOB	P62745	Rho-related GTP-binding protein RhoB [OS=Homo sapiens]	0.002	1.82	4	1	6	1	196	22.1	5.24	7.32	1	cell death;cell differentiation;development;regulation of biological process;response to stimulus;transport	cytosol;endosome;membrane;nucleus	catalytic activity;nucleotide binding;protein binding	Pf00025, Pf00071, Pf08477	388	ENSG00000143878.9	2		G alpha (12/13) signalling events; RHO GTPases Activate ROCKs; GPVI-mediated activation cascade; Sema4D induced cell migration and growth-cone collapse; Rho GTPase cycle; RHO GTPases Activate Formins; RHO GTPases activate CIT; RHO GTPases activate PKNs; RHO GTPases Activate Rhotekin and Rhophilins	Androgen receptor signaling pathway; Neural Crest Differentiation; Spinal Cord Injury; Focal Adhesion	24	0	1.238	0.924753	11.71	678314	839525		20.21	High	Peak Found	High	High	High	1
RHOC	P08134	Rho-related GTP-binding protein RhoC [OS=Homo sapiens]	0.009	1.339	4	1	7	1	193	22	6.58	0	1	cell organization and biogenesis;cellular component movement;regulation of biological process;response to stimulus	cytosol;membrane;nucleus	catalytic activity;nucleotide binding;protein binding;signal transducer activity	Pf00025, Pf00071, Pf08477	389	ENSG00000155366.16	1		G alpha (12/13) signalling events; RHO GTPases Activate ROCKs; Sema4D induced cell migration and growth-cone collapse; Rho GTPase cycle; RHO GTPases Activate Formins; RHO GTPases activate CIT; RHO GTPases activate PKNs; RHO GTPases Activate Rhotekin and Rhophilins	Spinal Cord Injury; VEGFA-VEGFR2 Signaling Pathway	19	0	1.062	0.717416	19.02	947221	1.0059e+06		16.57	High	High	High	High	High	1
RLTPR; CARMIL2	Q6F5E8	capping protein, Arp2/3 and myosin-I linker protein 2 [OS=Homo sapiens]	0	2.584	1	1	1	1	1435	154.6	6.76	2.38	1	cell organization and biogenesis;cellular component movement;regulation of biological process	cytoplasm;cytoskeleton;endosome;membrane	protein binding		146206	ENSG00000159753.13	16				0	0	100	6.46154e-17			71761.6			Not Found	Not Found	Not Found	Not Found	High	1
RNH1	P13489	Ribonuclease inhibitor [OS=Homo sapiens]	0	6.79	3	1	2	1	461	49.9	4.82	7.45	1	metabolic process;regulation of biological process	cytoplasm;cytosol	enzyme regulator activity;protein binding		6050	ENSG00000276230.4; ENSG00000023191.16	11; CHR_HSCHR11_1_CTG8				0	0	100	6.46154e-17			472865			Not Found	Not Found	Not Found	Not Found	High	1
RPH3A	Q9Y2J0-1	Rabphilin-3A [OS=Homo sapiens]	0	2.399	2	1	3	1	694	76.8	8.34	7.12	1	cell organization and biogenesis;regulation of biological process;response to stimulus;transport	cytosol;Golgi;membrane	metal ion binding;protein binding	Pf00130, Pf00168, Pf02318	22895	ENSG00000089169.14	12			Deregulation of Rab and Rab Effector Genes in Bladder Cancer	1	0	1.434	0.975957	54.76	164325	235589		48.29	High	High	Peak Found	High	Peak Found	1
RPL13	P26373-1	60S ribosomal protein L13 [OS=Homo sapiens]	0	3.945	5	1	1	1	211	24.2	11.65	2.95	1	cell organization and biogenesis;metabolic process;transport	cytosol;membrane;nucleus;ribosome	protein binding;RNA binding;structural molecule activity	Pf01294	6137	ENSG00000167526.13	16	Ribosome	Peptide chain elongation; Eukaryotic Translation Termination; Viral mRNA Translation; L13a-mediated translational silencing of Ceruloplasmin expression; Nonsense Mediated Decay (NMD) independent of the Exon Junction Complex (EJC); Selenocysteine synthesis; Nonsense Mediated Decay (NMD) enhanced by the Exon Junction Complex (EJC); GTP hydrolysis and joining of the 60S ribosomal subunit; Major path…	Cytoplasmic Ribosomal Proteins	34	0	100	6.46154e-17			363249		21.9	Not Found	Not Found	Not Found	Peak Found	High	1
RPL15	P61313-1	60S ribosomal protein L15 [OS=Homo sapiens]	0	2.401	4	1	1	1	204	24.1	11.62	1.99	1	cell organization and biogenesis;metabolic process;response to stimulus;transport	cytosol;membrane;nucleus;ribosome	protein binding;RNA binding;structural molecule activity	Pf00827	6138	ENSG00000174748.18	3	Ribosome	Peptide chain elongation; Eukaryotic Translation Termination; Viral mRNA Translation; L13a-mediated translational silencing of Ceruloplasmin expression; Nonsense Mediated Decay (NMD) independent of the Exon Junction Complex (EJC); Selenocysteine synthesis; Nonsense Mediated Decay (NMD) enhanced by the Exon Junction Complex (EJC); GTP hydrolysis and joining of the 60S ribosomal subunit; Major path…	Cytoplasmic Ribosomal Proteins	34	0	1.628	0.975957	35.77	178420	290475		83.16	Peak Found	Peak Found	Peak Found	Peak Found	High	1
RPL24	P83731	60S ribosomal protein L24 [OS=Homo sapiens]	0	3.365	8	1	2	1	157	17.8	11.25	6.43	1	cell organization and biogenesis;cellular component movement;metabolic process;regulation of biological process;transport	cytoplasm;cytosol;membrane;ribosome	protein binding;RNA binding;structural molecule activity	Pf01246	6152	ENSG00000114391.12	3	Ribosome	Peptide chain elongation; Eukaryotic Translation Termination; Viral mRNA Translation; L13a-mediated translational silencing of Ceruloplasmin expression; Nonsense Mediated Decay (NMD) independent of the Exon Junction Complex (EJC); Selenocysteine synthesis; Nonsense Mediated Decay (NMD) enhanced by the Exon Junction Complex (EJC); GTP hydrolysis and joining of the 60S ribosomal subunit; Major path…	Cytoplasmic Ribosomal Proteins	34	0	5.231	0.0274088	18.09	33407.3	174765		17.13	Peak Found	Peak Found	Not Found	Not Found	High	1
RPL26	P61254	60S ribosomal protein L26 [OS=Homo sapiens]	0.008	1.516	6	1	2	1	145	17.2	10.55	1.81	1	cell organization and biogenesis;metabolic process;regulation of biological process;response to stimulus;transport	cytoplasm;cytosol;membrane;ribosome	protein binding;RNA binding;structural molecule activity	Pf00467	6154	ENSG00000161970.12	17	Ribosome	Peptide chain elongation; Eukaryotic Translation Termination; Viral mRNA Translation; L13a-mediated translational silencing of Ceruloplasmin expression; Nonsense Mediated Decay (NMD) independent of the Exon Junction Complex (EJC); Selenocysteine synthesis; Nonsense Mediated Decay (NMD) enhanced by the Exon Junction Complex (EJC); GTP hydrolysis and joining of the 60S ribosomal subunit; Major path…	Cytoplasmic Ribosomal Proteins	34	0	1.375	0.958333	0.34	267724	368213		18	Peak Found	Peak Found	Not Found	High	High	1
RPL27A	P46776	60S ribosomal protein L27a [OS=Homo sapiens]	0	3.005	7	1	3	1	148	16.6	11	7.85	1	cell organization and biogenesis;metabolic process;transport	cytosol;endoplasmic reticulum;membrane;ribosome	protein binding;RNA binding;structural molecule activity	Pf00828	6157	ENSG00000166441.12	11	Ribosome	Peptide chain elongation; Eukaryotic Translation Termination; Viral mRNA Translation; L13a-mediated translational silencing of Ceruloplasmin expression; Nonsense Mediated Decay (NMD) independent of the Exon Junction Complex (EJC); Selenocysteine synthesis; Nonsense Mediated Decay (NMD) enhanced by the Exon Junction Complex (EJC); GTP hydrolysis and joining of the 60S ribosomal subunit; Major path…	Cytoplasmic Ribosomal Proteins	34	0	4.259	0.0943338	72.26	30222.7	128733		52.82	Peak Found	High	Peak Found	Not Found	High	1
RPL28	P46779	60S ribosomal protein L28 [OS=Homo sapiens]	0	2.668	8	1	3	1	137	15.7	12.02	5.88	1	cell organization and biogenesis;metabolic process;regulation of biological process;transport	cytosol;membrane;ribosome	protein binding;RNA binding;structural molecule activity	Pf01778	6158	ENSG00000108107.14	19	Ribosome	Peptide chain elongation; Eukaryotic Translation Termination; Viral mRNA Translation; L13a-mediated translational silencing of Ceruloplasmin expression; Nonsense Mediated Decay (NMD) independent of the Exon Junction Complex (EJC); Selenocysteine synthesis; Nonsense Mediated Decay (NMD) enhanced by the Exon Junction Complex (EJC); GTP hydrolysis and joining of the 60S ribosomal subunit; Major path…	Cytoplasmic Ribosomal Proteins	34	0	1.75	0.975957	17.26	96124.2	168179		27.13	High	High	High	Peak Found	Peak Found	1
RPL29	P47914	60S ribosomal protein L29 [OS=Homo sapiens]	0	3.72	9	1	1	1	159	17.7	11.66	2.58	1	cell organization and biogenesis;metabolic process;transport	cytosol;membrane;ribosome	protein binding;RNA binding;structural molecule activity	Pf01779	6159	ENSG00000162244.10	3	Ribosome	Peptide chain elongation; Eukaryotic Translation Termination; Viral mRNA Translation; L13a-mediated translational silencing of Ceruloplasmin expression; Nonsense Mediated Decay (NMD) independent of the Exon Junction Complex (EJC); Selenocysteine synthesis; Nonsense Mediated Decay (NMD) enhanced by the Exon Junction Complex (EJC); GTP hydrolysis and joining of the 60S ribosomal subunit; Major path…	Cytoplasmic Ribosomal Proteins	34	0	100	6.46154e-17			126675		71.09	Not Found	Not Found	Peak Found	Peak Found	High	1
RPL35	P42766	60S ribosomal protein L35 [OS=Homo sapiens]	0	3.371	8	1	3	1	123	14.5	11.05	7.5	1	cell organization and biogenesis;metabolic process;transport	cytosol;membrane;ribosome	RNA binding;structural molecule activity	Pf00831	11224	ENSG00000136942.14	9	Ribosome	Peptide chain elongation; Eukaryotic Translation Termination; Viral mRNA Translation; L13a-mediated translational silencing of Ceruloplasmin expression; Nonsense Mediated Decay (NMD) independent of the Exon Junction Complex (EJC); Selenocysteine synthesis; Nonsense Mediated Decay (NMD) enhanced by the Exon Junction Complex (EJC); GTP hydrolysis and joining of the 60S ribosomal subunit; Major path…	Cytoplasmic Ribosomal Proteins	34	0	1.385	0.965546	15.84	152400	211093		18.15	Peak Found	High	High	Peak Found	High	1
RPL4	P36578	60S ribosomal protein L4 [OS=Homo sapiens]	0	8.459	5	2	2	2	427	47.7	11.06	5.79	2	cell organization and biogenesis;metabolic process;transport	cytoplasm;cytosol;endoplasmic reticulum;membrane;nucleus;ribosome	protein binding;RNA binding;structural molecule activity	Pf00573, Pf14374	6124	ENSG00000174444.14	15	Ribosome	Peptide chain elongation; Eukaryotic Translation Termination; Viral mRNA Translation; L13a-mediated translational silencing of Ceruloplasmin expression; Nonsense Mediated Decay (NMD) independent of the Exon Junction Complex (EJC); Selenocysteine synthesis; Nonsense Mediated Decay (NMD) enhanced by the Exon Junction Complex (EJC); GTP hydrolysis and joining of the 60S ribosomal subunit; Major path…	Cytoplasmic Ribosomal Proteins	34	0	100	6.46154e-17			255002			Not Found	Not Found	Not Found	Not Found	High	1
RPL8	P62917	60S ribosomal protein L8 [OS=Homo sapiens]	0	3.079	4	1	3	1	257	28	11.03	8.59	1	cell organization and biogenesis;metabolic process;response to stimulus;transport	cytoplasm;cytosol;membrane;ribosome	RNA binding;structural molecule activity	Pf00181, Pf03947	6132	ENSG00000161016.17	8	Ribosome	Peptide chain elongation; Eukaryotic Translation Termination; Viral mRNA Translation; L13a-mediated translational silencing of Ceruloplasmin expression; Nonsense Mediated Decay (NMD) independent of the Exon Junction Complex (EJC); Selenocysteine synthesis; Nonsense Mediated Decay (NMD) enhanced by the Exon Junction Complex (EJC); GTP hydrolysis and joining of the 60S ribosomal subunit; Major path…	Cytoplasmic Ribosomal Proteins	34	0	100	6.46154e-17			596189		23.84	Not Found	High	High	High	Not Found	1
RPS14	P62263	40S ribosomal protein S14 [OS=Homo sapiens]	0	3.832	9	1	3	1	151	16.3	10.05	8.85	1	cell differentiation;cell organization and biogenesis;metabolic process;regulation of biological process;transport	cytosol;membrane;mitochondrion;ribosome	protein binding;RNA binding;structural molecule activity;translation regulator activity	Pf00411	6208	ENSG00000164587.11	5	Ribosome	Peptide chain elongation; Eukaryotic Translation Termination; Viral mRNA Translation; Formation of the ternary complex, and subsequently, the 43S complex; L13a-mediated translational silencing of Ceruloplasmin expression; Selenocysteine synthesis; Nonsense Mediated Decay (NMD) independent of the Exon Junction Complex (EJC); Nonsense Mediated Decay (NMD) enhanced by the Exon Junction Complex (EJC)…	Cytoplasmic Ribosomal Proteins	39	0	100	6.46154e-17			236944		59.78	Not Found	High	High	Peak Found	High	1
RPS16	P62249	40S ribosomal protein S16 [OS=Homo sapiens]	0.008	1.538	5	1	1	1	146	16.4	10.21	2.1	1	cell organization and biogenesis;metabolic process;transport	cytosol;membrane;ribosome	protein binding;RNA binding;structural molecule activity	Pf00380	6217	ENSG00000105193.8	19	Ribosome	Peptide chain elongation; Eukaryotic Translation Termination; Viral mRNA Translation; Formation of the ternary complex, and subsequently, the 43S complex; L13a-mediated translational silencing of Ceruloplasmin expression; Selenocysteine synthesis; Nonsense Mediated Decay (NMD) independent of the Exon Junction Complex (EJC); Nonsense Mediated Decay (NMD) enhanced by the Exon Junction Complex (EJC)…	Cytoplasmic Ribosomal Proteins	38	0	100	6.46154e-17			128296		94.55	Not Found	Peak Found	Not Found	Peak Found	High	1
RPS18	P62269	40S ribosomal protein S18 [OS=Homo sapiens]	0	5.999	13	2	8	2	152	17.7	10.99	19.94	2	cell organization and biogenesis;metabolic process;transport	cytoplasm;cytosol;membrane;nucleus;ribosome	protein binding;RNA binding;structural molecule activity	Pf00416	6222	ENSG00000223367.6; ENSG00000096150.9; ENSG00000235650.6; ENSG00000226225.6; ENSG00000231500.6	6; CHR_HSCHR6_MHC_DBB_CTG1; CHR_HSCHR6_MHC_QBL_CTG1; CHR_HSCHR6_MHC_COX_CTG1; CHR_HSCHR6_MHC_MCF_CTG1	Ribosome	Peptide chain elongation; Eukaryotic Translation Termination; Viral mRNA Translation; Formation of the ternary complex, and subsequently, the 43S complex; L13a-mediated translational silencing of Ceruloplasmin expression; Selenocysteine synthesis; Nonsense Mediated Decay (NMD) independent of the Exon Junction Complex (EJC); Nonsense Mediated Decay (NMD) enhanced by the Exon Junction Complex (EJC)…	Cytoplasmic Ribosomal Proteins	38	0	1.682	0.975957	73.38	478437	636698		52.65	Peak Found	High	High	High	High	1
RPS19	P39019	40S ribosomal protein S19 [OS=Homo sapiens]	0	6.329	13	2	4	2	145	16.1	10.32	9.74	2	cell differentiation;cell organization and biogenesis;cellular component movement;defense response;metabolic process;regulation of biological process;response to stimulus;transport	cytoplasm;cytosol;membrane;nucleus;ribosome	protein binding;RNA binding;structural molecule activity	Pf01090	6223	ENSG00000105372.6	19	Ribosome	Peptide chain elongation; Eukaryotic Translation Termination; Viral mRNA Translation; Formation of the ternary complex, and subsequently, the 43S complex; L13a-mediated translational silencing of Ceruloplasmin expression; Selenocysteine synthesis; Nonsense Mediated Decay (NMD) independent of the Exon Junction Complex (EJC); Nonsense Mediated Decay (NMD) enhanced by the Exon Junction Complex (EJC)…	Cytoplasmic Ribosomal Proteins	38	0	2.876	0.473905	30.21	378257	953457		22.29	Peak Found	High	Peak Found	High	High	1
RPS2	P15880	40S ribosomal protein S2 [OS=Homo sapiens]	0	2.124	4	1	2	1	293	31.3	10.24	4.77	1	cell organization and biogenesis;metabolic process;regulation of biological process;transport	cytosol;membrane;nucleus;ribosome	protein binding;RNA binding;structural molecule activity	Pf00333, Pf03719	6187	ENSG00000140988.15	16	Ribosome	Peptide chain elongation; Protein methylation; Eukaryotic Translation Termination; Viral mRNA Translation; RMTs methylate histone arginines; Formation of the ternary complex, and subsequently, the 43S complex; L13a-mediated translational silencing of Ceruloplasmin expression; Selenocysteine synthesis; Nonsense Mediated Decay (NMD) independent of the Exon Junction Complex (EJC); Nonsense Mediated …	Cytoplasmic Ribosomal Proteins	44	0	100	6.46154e-17			229721		42.14	Not Found	Peak Found	High	High	Peak Found	1
RPS21	P63220	40S ribosomal protein S21 [OS=Homo sapiens]	0	3.678	12	1	2	1	83	9.1	8.5	5.04	1	cell organization and biogenesis;metabolic process;transport	cytosol;ribosome	protein binding;RNA binding;structural molecule activity	Pf01249	6227	ENSG00000171858.17	20	Ribosome	Peptide chain elongation; Eukaryotic Translation Termination; Viral mRNA Translation; Formation of the ternary complex, and subsequently, the 43S complex; L13a-mediated translational silencing of Ceruloplasmin expression; Selenocysteine synthesis; Nonsense Mediated Decay (NMD) independent of the Exon Junction Complex (EJC); Nonsense Mediated Decay (NMD) enhanced by the Exon Junction Complex (EJC)…	Cytoplasmic Ribosomal Proteins	38	0	100	6.46154e-17			171295		13.56	Not Found	High	Peak Found	High	Peak Found	1
RPS25	P62851	40S ribosomal protein S25 [OS=Homo sapiens]	0	1.927	8	1	1	1	125	13.7	10.11	2.24	1	cell organization and biogenesis;metabolic process;transport	cytosol;nucleus;ribosome	catalytic activity;nucleotide binding;protein binding;RNA binding;structural molecule activity	Pf03297	6230	ENSG00000280831.2; ENSG00000118181.10	11; CHR_HG2217_PATCH	Ribosome	Peptide chain elongation; Eukaryotic Translation Termination; Viral mRNA Translation; Formation of the ternary complex, and subsequently, the 43S complex; L13a-mediated translational silencing of Ceruloplasmin expression; Selenocysteine synthesis; Nonsense Mediated Decay (NMD) independent of the Exon Junction Complex (EJC); Nonsense Mediated Decay (NMD) enhanced by the Exon Junction Complex (EJC)…	Cytoplasmic Ribosomal Proteins	38	0	100	6.46154e-17			119660		52.13	Not Found	High	Peak Found	Peak Found	Not Found	1
RPS28	P62857	40S ribosomal protein S28 [OS=Homo sapiens]	0.01	1.263	13	1	2	1	69	7.8	10.7	1.67	1	cell organization and biogenesis;metabolic process;transport	cytosol;ribosome	protein binding;RNA binding;structural molecule activity	Pf01200	6234	ENSG00000233927.4	19	Ribosome	Peptide chain elongation; Eukaryotic Translation Termination; Viral mRNA Translation; Formation of the ternary complex, and subsequently, the 43S complex; L13a-mediated translational silencing of Ceruloplasmin expression; Selenocysteine synthesis; Nonsense Mediated Decay (NMD) independent of the Exon Junction Complex (EJC); Nonsense Mediated Decay (NMD) enhanced by the Exon Junction Complex (EJC)…	Cytoplasmic Ribosomal Proteins	38	0	100	6.46154e-17			141607		16.98	Not Found	High	Not Found	Peak Found	High	1
RPS3	P23396-1	40S ribosomal protein S3 [OS=Homo sapiens]	0	6.151	11	2	3	2	243	26.7	9.66	8.78	2	cell death;cell division;cell organization and biogenesis;metabolic process;regulation of biological process;response to stimulus;transport	cytoplasm;cytoskeleton;cytosol;endoplasmic reticulum;membrane;mitochondrion;nucleus;organelle lumen;ribosome	catalytic activity;DNA binding;protein binding;RNA binding;structural molecule activity	Pf00189, Pf07650	6188	ENSG00000149273.14	11	Ribosome	Peptide chain elongation; Eukaryotic Translation Termination; Viral mRNA Translation; Formation of the ternary complex, and subsequently, the 43S complex; L13a-mediated translational silencing of Ceruloplasmin expression; Selenocysteine synthesis; Nonsense Mediated Decay (NMD) independent of the Exon Junction Complex (EJC); Nonsense Mediated Decay (NMD) enhanced by the Exon Junction Complex (EJC)…	Cytoplasmic Ribosomal Proteins	38	0								Not Found	High	Not Found	Not Found	High	1
RPS3A	P61247	40S ribosomal protein S3a [OS=Homo sapiens]	0	1.97	3	1	2	1	264	29.9	9.73	3.98	1	cell differentiation;cell organization and biogenesis;metabolic process;regulation of biological process;transport	cytoplasm;cytosol;endoplasmic reticulum;nucleus;ribosome	protein binding;RNA binding;structural molecule activity	Pf01015	6189	ENSG00000145425.9	4	Ribosome	Peptide chain elongation; Eukaryotic Translation Termination; Viral mRNA Translation; Formation of the ternary complex, and subsequently, the 43S complex; L13a-mediated translational silencing of Ceruloplasmin expression; Selenocysteine synthesis; Nonsense Mediated Decay (NMD) independent of the Exon Junction Complex (EJC); Nonsense Mediated Decay (NMD) enhanced by the Exon Junction Complex (EJC)…	Cytoplasmic Ribosomal Proteins	38	0	0.889	0.491579	18.02	339837	302205		26.33	Peak Found	Peak Found	High	Peak Found	High	1
RPS6	P62753	40S RIBOSOMAL PROTEIN S6 [OS=Homo sapiens]	0	4.151	5	1	2	1	249	28.7	10.84	5.65	1	cell death;cell differentiation;cell organization and biogenesis;cell proliferation;metabolic process;regulation of biological process;response to stimulus;transport	cytoplasm;cytosol;membrane;nucleus;ribosome	protein binding;RNA binding;structural molecule activity	Pf01092	6194	ENSG00000137154.12	9	Ribosome; Insulin signaling pathway; HIF-1 signaling pathway; EGFR tyrosine kinase inhibitor resistance; Proteoglycans in cancer; mTOR signaling pathway; PI3K-Akt signaling pathway	Peptide chain elongation; Eukaryotic Translation Termination; Viral mRNA Translation; mTORC1-mediated signalling; Formation of the ternary complex, and subsequently, the 43S complex; L13a-mediated translational silencing of Ceruloplasmin expression; Selenocysteine synthesis; Nonsense Mediated Decay (NMD) independent of the Exon Junction Complex (EJC); Nonsense Mediated Decay (NMD) enhanced by the…	IL-5 Signaling Pathway; Human Thyroid Stimulating Hormone (TSH) signaling pathway; Leptin signaling pathway; Follicle Stimulating Hormone (FSH) signaling pathway; Prolactin Signaling Pathway; Interleukin-11 Signaling Pathway; Oncostatin M Signaling Pathway; Brain-Derived Neurotrophic Factor (BDNF) signaling pathway; Kit receptor signaling pathway; Mecp2 and Associated Rett Syndrome; VEGFA-VEGFR2 …	62	0	2.662	0.556465	67.43	45596.8	121359		58.55	Peak Found	Peak Found	Not Found	Not Found	High	1
RPS9	P46781	40S ribosomal protein S9 [OS=Homo sapiens]	0	4.396	9	2	5	2	194	22.6	10.65	9.89	2	cell organization and biogenesis;metabolic process;regulation of biological process;transport	cytoplasm;cytosol;membrane;nucleus;ribosome	protein binding;RNA binding;structural molecule activity;translation regulator activity	Pf00163, Pf01479	6203	ENSG00000274005.3; ENSG00000275323.3; ENSG00000277079.3; ENSG00000278081.3; ENSG00000277359.3; ENSG00000170889.13; ENSG00000274950.4; ENSG00000274626.3; ENSG00000278270.4; ENSG00000274646.4	19; CHR_HSCHR19LRC_LRC_T_CTG3_1; CHR_HSCHR19LRC_LRC_J_CTG3_1; CHR_HSCHR19LRC_PGF2_CTG3_1; CHR_HSCHR19LRC_LRC_S_CTG3_1; CHR_HSCHR19LRC_LRC_I_CTG3_1; CHR_HSCHR19LRC_PGF1_CTG3_1; CHR_HSCHR19LRC_COX2_CTG3_1; CHR_HSCHR19_4_CTG3_1; CHR_HSCHR19LRC_COX1_CTG3_1	Ribosome	Peptide chain elongation; Eukaryotic Translation Termination; Viral mRNA Translation; Formation of the ternary complex, and subsequently, the 43S complex; L13a-mediated translational silencing of Ceruloplasmin expression; Selenocysteine synthesis; Nonsense Mediated Decay (NMD) independent of the Exon Junction Complex (EJC); Nonsense Mediated Decay (NMD) enhanced by the Exon Junction Complex (EJC)…	Cytoplasmic Ribosomal Proteins	39	0	100	6.46154e-17			401803		28.54	Not Found	Peak Found	High	High	High	1
RPSA	P08865	40S ribosomal protein SA [OS=Homo sapiens]	0	11.767	10	2	2	2	295	32.8	4.87	7.45	2	cell organization and biogenesis;metabolic process;transport	cytoplasm;cytosol;membrane;nucleus;ribosome	protein binding;receptor activity;RNA binding;structural molecule activity	Pf00318	3921	ENSG00000168028.13	3	Ribosome	Peptide chain elongation; Eukaryotic Translation Termination; Viral mRNA Translation; Formation of the ternary complex, and subsequently, the 43S complex; L13a-mediated translational silencing of Ceruloplasmin expression; Selenocysteine synthesis; Nonsense Mediated Decay (NMD) independent of the Exon Junction Complex (EJC); Nonsense Mediated Decay (NMD) enhanced by the Exon Junction Complex (EJC)…	Cytoplasmic Ribosomal Proteins	38	0	2.58	0.596494	72.8	329711	562556		52.63	Peak Found	Peak Found	Not Found	High	High	1
RTN1	Q16799-1	Reticulon-1 [OS=Homo sapiens]	0.009	1.504	1	1	1	1	776	83.6	4.69	0	1	cell differentiation	endoplasmic reticulum;membrane	protein binding	Pf02453	6252	ENSG00000139970.16	14				0	0	100	6.46154e-17			161277		33.14	Not Found	Peak Found	Not Found	Not Found	High	1
RTN4	Q9NQC3	Reticulon-4 [OS=Homo sapiens]	0	6.09	2	2	5	2	1192	129.9	4.5	12.28	2	cell death;cell organization and biogenesis;cellular component movement;regulation of biological process	endoplasmic reticulum;membrane	protein binding;RNA binding	Pf02453	57142	ENSG00000115310.17	2	Alzheimer's disease	Signalling by NGF; Axonal growth inhibition (RHOA activation)	Spinal Cord Injury	8	0	0.823	0.391561	81.62	204295	406174		99.21	Peak Found	High	High	High	Peak Found	1
RUFY3	Q7L099	Protein RUFY3 [OS=Homo sapiens]	0	4.463	2	1	3	1	469	52.9	5.49	8.57	1	cell differentiation;cell organization and biogenesis;development;regulation of biological process	cytoplasm;cytosol;membrane	protein binding	Pf02463, Pf02759, Pf09726, Pf09731	22902	ENSG00000018189.12	4				0	0	1.801	0.971381	29.23	475780	857055		41.63	High	Peak Found	High	High	Peak Found	1
RUVBL2	Q9Y230	RuvB-like 2 [OS=Homo sapiens]	0	2.521	6	1	1	1	463	51.1	5.64	2.47	1	cell organization and biogenesis;metabolic process;regulation of biological process;response to stimulus	cytoplasm;cytosol;membrane;nucleus	catalytic activity;DNA binding;nucleotide binding;protein binding	Pf00004, Pf03796, Pf06068, Pf13481	10856	ENSG00000183207.13	19		HATs acetylate histones; Telomere Extension By Telomerase		8	0	0.199	1.07726e-05	1.7	33046.1	6590.67		1.62	High	Peak Found	Not Found	Not Found	Peak Found	1
S100A11	P31949	protein S100-A11 [OS=Homo sapiens]	0.01	1.249	9	1	1	1	105	11.7	7.12	1.82	1	regulation of biological process;response to stimulus;transport	cytoplasm;extracellular;nucleus;organelle lumen	metal ion binding;protein binding	Pf00036, Pf01023, Pf13499, Pf13833	6282	ENSG00000163191.5	1		Neutrophil degranulation		3	0	0.906	0.518535	45.67	77925.9	70590.6		39.58	High	Peak Found	Peak Found	Peak Found	Peak Found	1
S100A13	Q99584	Protein S100-A13 [OS=Homo sapiens]	0	3.069	11	1	2	1	98	11.5	6.16	4.37	1	regulation of biological process;response to stimulus;transport	cytoplasm;cytosol;extracellular;membrane;nucleus;vacuole	metal ion binding;protein binding	Pf01023	6284	ENSG00000189171.14	1				0	0	100	6.46154e-17			157672		39.29	Not Found	High	Not Found	Not Found	High	1
SCARB2	Q14108-1	Lysosome membrane protein 2 [OS=Homo sapiens]	0	2.236	2	1	2	1	478	54.3	5.14	4.92	1	cell organization and biogenesis;regulation of biological process;transport	membrane;organelle lumen;vacuole	protein binding;receptor activity	Pf01130	950	ENSG00000138760.9	4	Lysosome	Cargo recognition for clathrin-mediated endocytosis	Primary Focal Segmental Glomerulosclerosis FSGS	6	0	100	6.46154e-17			215918		58.31	Not Found	High	Not Found	Peak Found	High	1
SCRN1	Q12765	Secernin-1 [OS=Homo sapiens]	0	5.788	5	2	10	2	414	46.4	4.75	21.28	2	metabolic process;transport	cytoplasm;membrane;nucleus	catalytic activity;protein binding	Pf03577	9805	ENSG00000136193.16	7				0	0	1.089	0.760554	92.23	1.82425e+06	1.94233e+06		51.97	High	High	High	High	High	1
SEPT11	Q9NVA2-1	Septin-11 [OS=Homo sapiens]	0	13.654	11	5	17	3	429	49.4	6.81	33.51	5	cell division;cell organization and biogenesis	cytoplasm;cytoskeleton	nucleotide binding;protein binding	Pf00735	55752	ENSG00000138758.11	4	Bacterial invasion of epithelial cells			1	0	2.696	0.556465	78.35	329211	620481		61.64	Peak Found	High	High	High	High	1
SEPT2	Q15019	septin-2 [OS=Homo sapiens]	0	8.367	9	3	7	3	361	41.5	6.6	11.62	3	cell differentiation;cell division;cell organization and biogenesis;regulation of biological process;response to stimulus	chromosome;cytoplasm;cytoskeleton;cytosol;membrane;nucleus	nucleotide binding;protein binding	Pf00071, Pf00735, Pf01926	4735	ENSG00000168385.17	2	Bacterial invasion of epithelial cells	Anchoring of the basal body to the plasma membrane		4	0	5.858	0.0125298	21.54	205190	972948		33.42	Peak Found	High	Peak Found	High	High	1
SEPT3	Q9UH03-1	Neuronal-specific septin-3 [OS=Homo sapiens]	0	6.467	7	3	7	3	358	40.7	7.2	9.08	3	cell division	cytoplasm;cytoskeleton	catalytic activity;nucleotide binding;protein binding	Pf00735, Pf01926, Pf03193	55964	ENSG00000100167.19	22	Bacterial invasion of epithelial cells			1	0	3.725	0.181621	41.96	28726.3	278588		52.53	Peak Found	High	High	High	High	1
SEPT4	O43236	septin-4 [OS=Homo sapiens]	0	2.417	2	1	2	1	478	55.1	6.11	4.42	1	cell death;cell differentiation;cell division;cell organization and biogenesis;regulation of biological process	cytoplasm;cytoskeleton;mitochondrion;nucleus	catalytic activity;metal ion binding;nucleotide binding;protein binding;structural molecule activity	Pf00735, Pf03193	5414	ENSG00000108387.14	17	Apoptosis - multiple species; Apoptosis			2	0	0.546	0.0585943	72.31	441437	240954		101.94	High	Peak Found	Peak Found	High	Peak Found	1
SEPT5	Q99719-2	Isoform 2 of Septin-5 [OS=Homo sapiens]	0	4.92	7	3	3	1	346	39.3	7.2	5.63	3	regulation of biological process;response to stimulus	cytoskeleton;membrane	catalytic activity;nucleotide binding;protein binding;structural molecule activity	Pf00071, Pf00735	5413	ENSG00000184702.17	22			Parkin-Ubiquitin Proteasomal System pathway; Parkinsons Disease Pathway	2	2	2.067	0.922157	83.97	876196	1.8675e+06		42.46	Peak Found	Peak Found	Not Found	Peak Found	High	1
SEPT5	Q99719-1	Septin-5 [OS=Homo sapiens]	0	5.101	9	3	3	1	369	42.8	6.67	5.94	3	cell division;regulation of biological process	cytoplasm;cytoskeleton;membrane	catalytic activity;nucleotide binding;protein binding;structural molecule activity	Pf00735, Pf03193	5413	ENSG00000184702.17	22	Parkinson's disease		Parkin-Ubiquitin Proteasomal System pathway; Parkinsons Disease Pathway	3	0	100	6.46154e-17			71663		137.91	Not Found	Peak Found	Peak Found	High	Peak Found	1
SEPT7	Q16181	Septin-7 [OS=Homo sapiens]	0	12.561	13	6	16	5	437	50.6	8.63	37.41	6	cell differentiation;cell division;cell organization and biogenesis;regulation of biological process	chromosome;cytoplasm;cytoskeleton;cytosol;membrane;nucleus	nucleotide binding;protein binding;structural molecule activity	Pf00735, Pf01926, Pf10211	989		7		MAPK6/MAPK4 signaling		3	1	1.806	0.971069	36.92	1.0936e+06	2.07559e+06		47.08	High	High	High	High	High	1
SEPT8	Q92599-1	Septin-8 [OS=Homo sapiens]	0	13.494	9	5	18	3	483	55.7	6.28	36.42	5		cytoplasm;cytoskeleton	nucleotide binding;protein binding	Pf00735	23176	ENSG00000164402.13	5	Bacterial invasion of epithelial cells			1	2	1.702	0.975957	47.29	1.65518e+06	3.41334e+06		36.66	High	High	High	High	High	1
SFPQ	P23246-1	splicing factor, proline- and glutamine-rich [OS=Homo sapiens]	0.009	1.363	1	1	4	1	707	76.1	9.44	8.18	1	cell organization and biogenesis;defense response;metabolic process;regulation of biological process;response to stimulus	chromosome;cytoplasm;nucleus	DNA binding;protein binding;RNA binding	Pf00076, Pf08075, Pf13893, Pf14259	6421	ENSG00000116560.10	1		PTK6 Regulates Proteins Involved in RNA Processing	mRNA Processing	5	0	4.249	0.0953894	58.75	83344.5	354109		54	High	High	Peak Found	High	High	1
SFXN1	Q9H9B4	Sideroflexin-1 [OS=Homo sapiens]	0	8.581	7	2	3	2	322	35.6	9.07	9.73	2	cell differentiation;transport	membrane;mitochondrion	transporter activity	Pf03820	94081	ENSG00000164466.12	5				0	0	1.908	0.954406	76.17	189844	95776.7		122.03	Peak Found	Peak Found	Not Found	Peak Found	High	1
SH3BGRL	O75368	SH3 domain-binding glutamic acid-rich-like protein [OS=Homo sapiens]	0	2.663	8	1	2	1	114	12.8	5.25	3.41	1	cellular homeostasis;regulation of biological process	cytoplasm;nucleus	catalytic activity;protein binding	Pf00462, Pf04908	6451	ENSG00000131171.12	X				0	0	1.896	0.958333	96.34	15174.4	28763.9		65.12	Peak Found	Peak Found	Peak Found	High	High	1
SH3BGRL3	Q9H299	SH3 domain-binding glutamic acid-rich-like protein 3 [OS=Homo sapiens]	0	2.004	11	1	2	1	93	10.4	4.93	4.87	1	cellular homeostasis;metabolic process;regulation of biological process	cytoplasm;nucleus	catalytic activity	Pf00462, Pf04908	83442	ENSG00000142669.14	1				0	0	1.421	0.975957	42.16	262331	372688		43.38	Peak Found	Peak Found	High	Peak Found	High	1
SH3GL2	Q99962	Endophilin-A1 [OS=Homo sapiens]	0	9.824	10	4	33	4	352	39.9	5.45	60.27	4	cell growth;cell organization and biogenesis;cellular component movement;regulation of biological process;response to stimulus;transport	cytoplasm;cytosol;endosome;membrane	protein binding	Pf00018, Pf03114, Pf07653, Pf10455, Pf14604	6456	ENSG00000107295.9	9	Endocytosis	Cargo recognition for clathrin-mediated endocytosis; EGFR downregulation; Golgi Associated Vesicle Biogenesis; Recycling pathway of L1; Lysosome Vesicle Biogenesis; Negative regulation of MET activity; Retrograde neurotrophin signalling; InlB-mediated entry of Listeria monocytogenes into host cell; MHC class II antigen presentation	EGF/EGFR Signaling Pathway	30	0	1.884	0.958333	64.35	2.27877e+06	3.37756e+06		42.02	High	High	High	High	High	1
SH3GLB2	Q9NR46	Endophilin-B2 [OS=Homo sapiens]	0.002	1.812	3	1	1	1	395	43.9	5.99	2.83	1		cytoplasm;cytosol	protein binding	Pf03114, Pf14604	56904	ENSG00000148341.17	9	Endocytosis			1	0								Not Found	High	Not Found	Not Found	Not Found	1
SIRPB1	Q5TFQ8	Signal-regulatory protein beta-1 isoform 3 [OS=Homo sapiens]	0	10.848	11	4	8	4	398	43.3	7.83	19.48	4	defense response;regulation of biological process;response to stimulus;transport	membrane	protein binding	Pf00047, Pf07654, Pf07679, Pf07686, Pf08205	10326	ENSG00000101307.15	20	Osteoclast differentiation			1	0	0.888	0.489185	114.11	672440	645953		101.03	Peak Found	High	Peak Found	Peak Found	High	1
SIRT2	Q8IXJ6	NAD-dependent protein deacetylase sirtuin-2 [OS=Homo sapiens]	0	8.154	7	3	10	3	389	43.2	5.36	14.96	3	cell communication;cell differentiation;cell division;cell organization and biogenesis;defense response;metabolic process;regulation of biological process;response to stimulus	chromosome;cytoplasm;cytoskeleton;cytosol;membrane;mitochondrion;nucleus	catalytic activity;metal ion binding;nucleotide binding;protein binding	Pf02146	22933	ENSG00000283100.1; ENSG00000068903.19	19; CHR_HG26_PATCH			NAD+ metabolism; NAD+ biosynthetic pathways	2	0	2.545	0.617143	30.51	1.57176e+06	4.2721e+06		19.29	High	High	High	High	High	1
SKP1	P63208	s-phase kinase-associated protein 1 [OS=Homo sapiens]	0	4.222	7	1	2	1	163	18.6	4.54	5.46	1	cell organization and biogenesis;cellular homeostasis;metabolic process;regulation of biological process;response to stimulus	cytoplasm;cytosol;nucleus	catalytic activity;protein binding	Pf01466, Pf03931	6500	ENSG00000113558.18	5	TGF-beta signaling pathway; Ubiquitin mediated proteolysis; Protein processing in endoplasmic reticulum; Wnt signaling pathway; Oocyte meiosis; Circadian rhythm; Herpes simplex infection; Cell cycle	FBXL7 down-regulates AURKA during mitotic entry and in early mitosis; NOTCH1 Intracellular Domain Regulates Transcription; Downstream TCR signaling; Regulation of PLK1 Activity at G2/M Transition; NIK-->noncanonical NF-kB signaling; Constitutive Signaling by NOTCH1 HD+PEST Domain Mutants; MAP3K8 (TPL2)-dependent MAPK1/3 activation; Antigen processing: Ubiquitination & Proteasome degradation; Iron…	TNF alpha Signaling Pathway; TGF-beta Signaling Pathway; Notch Signaling Pathway	105	0	0.565	0.0720803	23.33	229609	129622		71.24	High	Peak Found	Peak Found	High	Peak Found	1
SLC12A5	Q9H2X9-1	Solute carrier family 12 member 5 [OS=Homo sapiens]	0	3.327	1	1	2	1	1139	126.1	6.73	4.54	1	cell communication;cellular homeostasis;response to stimulus;transport	membrane	protein binding;transporter activity	Pf00324, Pf13520	57468	ENSG00000124140.13	20	GABAergic synapse	Cation-coupled Chloride cotransporters		5	0	1.982	0.926673	25.95	132527	262708		22.52	Peak Found	Peak Found	Not Found	High	High	1
SLC17A7	Q9P2U7	Vesicular glutamate transporter 1 [OS=Homo sapiens]	0	3.364	3	2	5	2	560	61.6	7.47	3.57	2	cell communication;cellular homeostasis;response to stimulus;transport	membrane	transporter activity	Pf07690	57030	ENSG00000104888.9	19	Glutamatergic synapse; Retrograde endocannabinoid signaling; Nicotine addiction; Synaptic vesicle cycle	Glutamate Neurotransmitter Release Cycle; Organic anion transporters	Synaptic Vesicle Pathway	13	0	9.699	0.000174906	120.77	16039.8	228533		48.48	Peak Found	High	High	High	High	1
SLC1A2	P43004-1	excitatory amino acid transporter 2 [OS=Homo sapiens]	0	8.062	3	3	7	3	574	62.1	6.54	15.2	3	cell communication;cell organization and biogenesis;regulation of biological process;response to stimulus;transport	cell surface;membrane	metal ion binding;protein binding;transporter activity	Pf00375	6506	ENSG00000110436.11	11	Glutamatergic synapse; Amyotrophic lateral sclerosis (ALS)	Glutamate Neurotransmitter Release Cycle; Astrocytic Glutamate-Glutamine Uptake And Metabolism; Transport of inorganic cations/anions and amino acids/oligopeptides		11	0	3.271	0.311104	39.83	397378	1.07636e+06		71.35	Peak Found	High	High	High	High	1
SLC25A11	Q02978	Mitochondrial 2-oxoglutarate/malate carrier protein [OS=Homo sapiens]	0	5.029	6	2	3	2	314	34	9.91	7.7	2	metabolic process;transport	membrane;mitochondrion;nucleus	RNA binding;transporter activity	Pf00153	8402	ENSG00000108528.13	17		Gluconeogenesis		4	0	4.156	0.105998	0	152737	954584			High	Not Found	Not Found	Not Found	High	1
SLC25A12	O75746	Calcium-binding mitochondrial carrier protein Aralar1 [OS=Homo sapiens]	0	9.424	5	4	22	4	678	74.7	8.38	49.49	4	metabolic process;response to stimulus;transport	membrane;mitochondrion	metal ion binding;transporter activity	Pf00153, Pf13499	8604	ENSG00000115840.13	2		Gluconeogenesis; Mitochondrial protein import; Metabolism of proteins		6	0	1.498	0.975957	74.44	720873	1.26543e+06		69.55	High	High	High	High	High	1
SLC25A27	O95847	Mitochondrial uncoupling protein 4 [OS=Homo sapiens]	0.009	1.451	3	1	1	1	323	36	9.07	2.49	1	cell death;cellular homeostasis;regulation of biological process;response to stimulus;transport	membrane;mitochondrion	transporter activity	Pf00153	9481	ENSG00000153291.15	6		The fatty acid cycling model; The proton buffering model	Electron Transport Chain	7	0	1.812	0.96888	9.63	493159	893543		32.36	Peak Found	Peak Found	Peak Found	Peak Found	High	1
SLC25A3	Q00325-1	Phosphate carrier protein, mitochondrial [OS=Homo sapiens]	0	4.218	6	2	8	2	362	40.1	9.38	21.13	2	transport	membrane;mitochondrion	protein binding;transporter activity	Pf00153	5250	ENSG00000075415.12	12				0	0	1.658	0.975957	66.44	661061	969275		37.46	High	High	High	High	High	1
SLC25A6	P12236	ADP/ATP translocase 3 [OS=Homo sapiens]	0	5.96	8	3	24	3	298	32.8	9.74	51.52	3	cell death;cell organization and biogenesis;regulation of biological process;response to stimulus;transport	membrane;mitochondrion;nucleus	protein binding;transporter activity	Pf00153	293	ENSG00000169100.13	X|Y; X	cGMP-PKG signaling pathway; Huntington's disease; HTLV-I infection; Parkinson's disease; Influenza A; Calcium signaling pathway	Mitochondrial protein import; Regulation of insulin secretion; Vpr-mediated induction of apoptosis by mitochondrial outer membrane permeabilization; Influenza Virus Induced Apoptosis; Metabolism of proteins	Electron Transport Chain	21	0	1.449	0.975957	40.86	1.20183e+07	1.68263e+07		30.08	High	High	High	High	High	1
SLC2A3	P11169	Solute carrier family 2, facilitated glucose transporter member 3 [OS=Homo sapiens]	0.005	1.651	1	1	2	1	496	53.9	7.2	0	1	metabolic process;transport	membrane	transporter activity	Pf00083, Pf07690, Pf13347	6515	ENSG00000059804.15	12		Vitamin C (ascorbate) metabolism; Neutrophil degranulation; Cellular hexose transport	NRF2 pathway; Photodynamic therapy-induced HIF-1 survival signaling; Focal Adhesion-PI3K-Akt-mTOR-signaling pathway; Glycolysis and Gluconeogenesis	14	0	100	6.46154e-17			261330		63.23	Not Found	Peak Found	Peak Found	High	High	1
SLC3A2	P08195	4F2 cell-surface antigen heavy chain [OS=Homo sapiens]	0	6.093	2	1	2	1	630	68	5.01	6.01	1	cell growth;cellular component movement;metabolic process;response to stimulus;transport	cell surface;cytosol;membrane;nucleus	catalytic activity;protein binding;RNA binding;transporter activity	Pf00128	6520	ENSG00000168003.16	11	Protein digestion and absorption; mTOR signaling pathway	Tryptophan catabolism; Basigin interactions; Amino acid transport across the plasma membrane		13	0	1.387	0.965546	34.13	109350	151627		31.33	Peak Found	High	Peak Found	Peak Found	High	1
SLC8A2	Q9UPR5	Sodium/calcium exchanger 2 [OS=Homo sapiens]	0	2.283	1	1	1	1	921	100.3	5.15	1.8	1	cell communication;cellular homeostasis;regulation of biological process;response to stimulus;transport	membrane	metal ion binding;protein binding;transporter activity	Pf01699, Pf03160	6543	ENSG00000118160.13	19	cGMP-PKG signaling pathway; Olfactory transduction; Protein digestion and absorption; Calcium signaling pathway	Ion homeostasis; Reduction of cytosolic Ca++ levels; Sodium/Calcium exchangers		15	0	1.754	0.975957	18.47	22104.9	38781.2		46.77	Peak Found	Peak Found	Not Found	Peak Found	High	1
SLC9A3R1	O14745	Na(+)/H(+) exchange regulatory cofactor NHE-RF1 [OS=Homo sapiens]	0	5.953	7	2	7	2	358	38.8	5.77	17.51	2	cell differentiation;cell organization and biogenesis;cellular homeostasis;regulation of biological process;response to stimulus;transport	cytoplasm;cytoskeleton;membrane;nucleus	protein binding;structural molecule activity	Pf00595, Pf09007, Pf13180	9368	ENSG00000109062.11	17				0	0	1.303	0.945532	62.57	670020	878628		55.82	High	High	High	Peak Found	High	1
SLC9A3R2	Q15599	Na(+)/H(+) exchange regulatory cofactor NHE-RF2 [OS=Homo sapiens]	0	2.434	3	1	4	1	337	37.4	7.93	3.71	1	cell organization and biogenesis	membrane;nucleus	protein binding;structural molecule activity	Pf00595, Pf09007, Pf13180	9351	ENSG00000065054.13	16	Aldosterone-regulated sodium reabsorption			1	0	1.491	0.975957	53.32	79662.8	118765		53.56	High	High	Peak Found	High	High	1
SNAP25	P60880	Synaptosomal-associated protein 25 [OS=Homo sapiens]	0	47.271	44	9	55	9	206	23.3	4.77	186.38	9	cell communication;cell organization and biogenesis;metabolic process;regulation of biological process;response to stimulus;transport	cytoplasm;cytosol;extracellular;membrane	catalytic activity;metal ion binding;protein binding	Pf00835, Pf05739	6616	ENSG00000132639.12	20	Insulin secretion; Synaptic vesicle cycle	Glutamate Neurotransmitter Release Cycle; Neutrophil degranulation; Serotonin Neurotransmitter Release Cycle; Regulation of insulin secretion; Toxicity of botulinum toxin type C (BoNT/C); Norepinephrine Neurotransmitter Release Cycle; Toxicity of botulinum toxin type A (BoNT/A); Acetylcholine Neurotransmitter Release Cycle; Dopamine Neurotransmitter Release Cycle; Toxicity of botulinum toxin type…	Synaptic Vesicle Pathway; Insulin Signaling; Sudden Infant Death Syndrome (SIDS) Susceptibility Pathways	30	0	1.661	0.975957	58.53	3.25022e+06	4.16841e+06		60.08	High	High	High	High	High	1
SNAP91	O60641-1	Clathrin coat assembly protein AP180 [OS=Homo sapiens]	0.008	1.567	1	1	2	1	907	92.4	4.86	3.81	1	cell organization and biogenesis;regulation of biological process;transport	membrane	protein binding	Pf01417, Pf07651	9892	ENSG00000065609.14	6		Cargo recognition for clathrin-mediated endocytosis		4	0	1.069	0.727435	28	189490	202553		61.36	Peak Found	High	Not Found	High	Peak Found	1
SNCB	Q16143	Beta-synuclein [OS=Homo sapiens]	0	7.698	16	2	12	2	134	14.3	4.41	37.34	2	cell communication;cell organization and biogenesis;metabolic process;regulation of biological process;response to stimulus	cytoplasm;cytosol;mitochondrion	enzyme regulator activity;metal ion binding	Pf01387	6620	ENSG00000074317.10	5		MTF1 activates gene expression		3	0	1.178	0.887915	48.25	4.50969e+06	8.04279e+06		60.48	High	High	High	High	High	1
SNCG	O76070	Gamma-synuclein [OS=Homo sapiens]	0	12.237	24	2	4	2	127	13.3	4.86	16.62	2	cell communication;cell organization and biogenesis;regulation of biological process;response to stimulus;transport	cytoplasm;cytoskeleton	protein binding	Pf01387	6623	ENSG00000173267.13	10				0	0	0.468	0.0223456	124.98	127532	76901.8		133.78	High	Peak Found	Peak Found	Peak Found	High	1
SNRPF	P62306	Small nuclear ribonucleoprotein F [OS=Homo sapiens]	0.002	1.785	15	1	1	1	86	9.7	4.67	2.37	1	cell organization and biogenesis;metabolic process;transport	cytoplasm;cytosol;nucleus;spliceosomal complex	protein binding;RNA binding	Pf01423	6636	ENSG00000139343.10	12	Spliceosome	SLBP independent Processing of Histone Pre-mRNAs; SLBP Dependent Processing of Replication-Dependent Histone Pre-mRNAs; mRNA Splicing - Major Pathway; mRNA Splicing - Minor Pathway; snRNP Assembly; Cleavage of Growing Transcript in the Termination Region	mRNA Processing	16	0	1.384	0.965546	15.55	30335.2	41977.9		16.84	Peak Found	Peak Found	Peak Found	Peak Found	High	1
SOD2	P04179	Superoxide dismutase [Mn], mitochondrial [OS=Homo sapiens]	0	2.347	7	2	4	2	222	24.7	8.25	7.75	2	cell organization and biogenesis;metabolic process;regulation of biological process;response to stimulus	mitochondrion;organelle lumen	antioxidant activity;catalytic activity;metal ion binding;protein binding	Pf00081, Pf02777	6648		6	Peroxisome; Longevity regulating pathway - multiple species; FoxO signaling pathway; Huntington's disease; Longevity regulating pathway	Gene and protein expression by JAK-STAT signaling after Interleukin-12 stimulation; Transcriptional activation of mitochondrial biogenesis; Deregulated CDK5 triggers multiple neurodegenerative pathways in Alzheimer's disease models; Interleukin-12 family signaling; Detoxification of Reactive Oxygen Species	Selenium Micronutrient Network; Vitamin B12 Metabolism; Folate Metabolism; VEGFA-VEGFR2 Signaling Pathway; One carbon metabolism and related pathways; Oxidative Stress; DNA Damage Response (only ATM dependent)	26	0	3.785	0.167283	73	149242	470740		64.75	Peak Found	High	High	Peak Found	High	1
SORBS1	Q9BX66-1	Sorbin and SH3 domain-containing protein 1 [OS=Homo sapiens]	0	2.681	1	1	2	1	1292	142.4	6.84	3.73	1	cell organization and biogenesis;regulation of biological process;response to stimulus;transport	cytoplasm;cytoskeleton;cytosol;membrane;nucleus	protein binding	Pf00018, Pf02208, Pf07653, Pf14604	10580	ENSG00000095637.21	10	Insulin signaling pathway; PPAR signaling pathway; Adherens junction	Smooth Muscle Contraction	Integrin-mediated Cell Adhesion; PPAR signaling pathway; Insulin Signaling	8	0	1.336	0.958333	49.38	69521	92887.9		36.64	High	Peak Found	High	Peak Found	Peak Found	1
SORD	Q00796	Sorbitol dehydrogenase [OS=Homo sapiens]	0	2.23	3	1	1	1	357	38.3	7.97	2.15	1	cellular component movement;metabolic process;response to stimulus	cytosol;membrane;mitochondrion	catalytic activity;metal ion binding;nucleotide binding;protein binding	Pf00107, Pf08240, Pf12847	6652	ENSG00000140263.13	15	Fructose and mannose metabolism; Pentose and glucuronate interconversions; Metabolic pathways	Catabolism of glucuronate to xylulose-5-phosphate; Fructose biosynthesis	Polyol Pathway	9	0	100	6.46154e-17			87360.9		94.08	Not Found	Not Found	Peak Found	Peak Found	High	1
SPTAN1	Q13813	Spectrin alpha chain, non-erythrocytic 1 [OS=Homo sapiens]	0	114.343	17	39	160	39	2472	284.4	5.35	403.41	39	cell organization and biogenesis;cellular component movement;metabolic process;regulation of biological process;response to stimulus;transport	cytoplasm;cytoskeleton;cytosol;extracellular;membrane;organelle lumen	metal ion binding;protein binding;structural molecule activity	Pf00018, Pf00036, Pf00435, Pf07653, Pf08239, Pf08726, Pf13405, Pf13499, Pf14604	6709	ENSG00000197694.15	9	Tight junction; Apoptosis	Interaction between L1 and Ankyrins; Caspase-mediated cleavage of cytoskeletal proteins; NCAM signaling for neurite out-growth; Nephrin family interactions; Neutrophil degranulation; COPI-mediated anterograde transport; RAF/MAP kinase cascade; Interleukin-20 family signaling	Fas Ligand (FasL) pathway and Stress induction of Heat Shock Proteins (HSP) regulation	33	0	2.052	0.922167	54.9	1.41141e+07	2.71568e+07		33.85	High	High	High	High	High	1
SPTBN1	Q01082-1	Spectrin beta chain, non-erythrocytic 1 [OS=Homo sapiens]	0	112.217	15	31	140	30	2364	274.4	5.57	374.97	31	cell organization and biogenesis;cellular component movement;metabolic process;regulation of biological process;response to stimulus;transport	cytoplasm;cytoskeleton;cytosol;membrane;nucleus	protein binding;RNA binding;structural molecule activity	Pf00169, Pf00307, Pf00435, Pf11971, Pf12128, Pf15410	6711	ENSG00000115306.15	2		Nephrin family interactions; Interaction between L1 and Ankyrins; COPI-mediated anterograde transport; RAF/MAP kinase cascade; NCAM signaling for neurite out-growth; Interleukin-20 family signaling	TGF-beta Signaling Pathway; Sudden Infant Death Syndrome (SIDS) Susceptibility Pathways	25	1	2.129	0.895834	71.28	1.51487e+07	2.8825e+07		29.1	High	High	High	High	High	1
SPTBN2	O15020	Spectrin beta chain, non-erythrocytic 2 [OS=Homo sapiens]	0	4.79	1	2	11	1	2390	271.2	6.11	21.63	2	cell organization and biogenesis;cellular component movement;metabolic process;regulation of biological process;response to stimulus;transport	cytoplasm;cytoskeleton;cytosol;membrane	protein binding;structural molecule activity	Pf00169, Pf00307, Pf00435, Pf11971, Pf12128, Pf15410	6712	ENSG00000173898.11	11		Interaction between L1 and Ankyrins; COPI-mediated anterograde transport; MHC class II antigen presentation; RAF/MAP kinase cascade; NCAM signaling for neurite out-growth; Interleukin-20 family signaling		23	0	8.597	0.000539951	69.14	113741	977808		65.84	Peak Found	Peak Found	Peak Found	Peak Found	High	1
SRI	P30626-1	Sorcin [OS=Homo sapiens]	0	8.843	19	4	18	4	198	21.7	5.59	39.55	4	metabolic process;regulation of biological process;response to stimulus;transport	cytoplasm;cytosol;endoplasmic reticulum;membrane;mitochondrion	catalytic activity;metal ion binding;protein binding	Pf13405, Pf13499, Pf13833	6717	ENSG00000075142.13	7		Ion homeostasis; Sodium/Calcium exchangers; Ion transport by P-type ATPases; Reduction of cytosolic Ca++ levels; Stimuli-sensing channels		14	0	1.985	0.926673	46.39	1.51064e+06	3.12742e+06		19.82	High	High	High	High	High	1
SRSF1	Q07955-1	Serine/arginine-rich splicing factor 1 [OS=Homo sapiens]	0	1.964	4	1	2	1	248	27.7	10.36	4.92	1	cell differentiation;cell organization and biogenesis;metabolic process;regulation of biological process;transport	cytoplasm;nucleus;spliceosomal complex	protein binding;RNA binding	Pf00076, Pf13893, Pf14259	6426	ENSG00000136450.12	17	Spliceosome; Herpes simplex infection	Cleavage of Growing Transcript in the Termination Region ; Transport of Mature mRNA derived from an Intron-Containing Transcript; mRNA 3'-end processing; mRNA Splicing - Major Pathway; mRNA Splicing - Minor Pathway	mRNA Processing	15	0	2.115	0.901174	50.08	81330.5	172005		50.92	Peak Found	High	Peak Found	Peak Found	High	1
[truncated: 83 more rows]

## Sheet: BAR-PSP Filtered list
PSP p-Tau Mass spectrometry output							Human samples					Mouse/Rat samples						IHC PSP NR = Not reported, + = colocalization, ± = some colocalization, - = no colocalization						Cell Enrichment Motor Cortex	Cell Enrichment Temporal Cortex	IPA Qiagen		Tissue-based map of the human proteome							A subcellular map of the human proteome
[truncated: 119 more rows]

## Sheet: Protein Atlas V20.1
Gene	Gene synonym	Ensembl	Gene description	Uniprot	Protein class	Biological process	Molecular function	Disease involvement	Evidence	HPA evidence	UniProt evidence	NeXtProt evidence	MS evidence	RNA tissue specificity	RNA tissue distribution	RNA tissue specific NX	RNA single cell type specificity	RNA single cell type distribution	RNA single cell type specific NX	RNA brain regional specificity	RNA brain regional distribution	Protein profile in brain	Cellular location brain	RNA cell line specificity	RNA cell line distribution	RNA cell line specific NX	Antibody	Reliability (IH)	Reliability (Mouse Brain)	Reliability (IF)	Subcellular location	Subcellular main location	Subcellular additional location	Secretome location
[truncated: 117 more rows]

[truncated: 1 more sheets: Protein Atlas V20.1 Brain tiss]
